# Supplementary material for: Mitochondrial ATP synthase as a direct molecular target of chromium(III) to ameliorate hyperglycaemia stress
Source: Nat Commun. 2023 Mar 28;14:1738. doi: 10.1038/s41467-023-37351-w (PMC10050403; doi:10.1038/s41467-023-37351-w)
Supplement: Supplementary file 4 — Source Data [file 41467_2023_37351_MOESM4_ESM.xlsx]

## Sheet: Figure 1
Fig. 1e	treatment	replicate_1	replicate_2	replicate_3
	Ctrl	101.18	109.81	90.2
	Cr(III)	1.46	14.2	3.42
Fig. 1f	treatment	replicate_1	replicate_2	replicate_3
	Ctrl	117.592	76.3575	106.051
	Cr(III)	1.4778	16.6494	7.6956
Fig. 1g	ATP5L		Ctrl			Cr3+
	Temperature (°C)	replicate_1	replicate_2	replicate_3	replicate_1	replicate_2	replicate_3
	48	92	108	100.113	94	106	99.9886
	50	94.9407	102.749	91.8194	93.5245	96.8894	79.5301
	52	79.1764	84.7534	40.8313	53.1445	32.5525	72.5793
	54	54.8834	27.2395	47.3343	46.1524	30.2536	18.7497
	56	18.6378	20.2966	34.6668	9.32612	10.9631	6.94682
	58	16.3943	27.2068	12.3084	5.15771	6.57156	6.00702
	60	13.5131	11.0442	4.27946	1.38264	7.25859	10.0577
	62	7.47322	3.18336	5.44439	3.70832	5.6099	7.8209
	ATP5B		Ctrl			Cr3+
	Temperature (°C)	replicate_1	replicate_2	replicate_3	replicate_1	replicate_2	replicate_3
	44	100	100	100	100	100	100
	48	83.601	67.5067	105.766	100.191	95.5682	93.2831
	50	69.356	66.4349	100.466	104.148	96.2102	82.3892
	52	57.2321	59.0404	91.1534	86.408	89.805	71.4035
	54	30.4686	32.8187	32.2577	68.9412	74.8706	58.7749
	56	17.4349	19.9311	32.0451	38.5651	57.5042	46.509
	58	3.38175	3.80886	8.3611	19.2936	21.0319	18.8421
	60	0.586462	0.759219	1.73568	2.80383	1.56788	4.3441
	Hsp60		Ctrl			Cr3+
	Temperature (°C)	replicate_1	replicate_2	replicate_3	replicate_1	replicate_2	replicate_3
	44	100	100	100	100	100	100
	48	129.96	101.825	83.7708	89.1987	115.856	139.619
	50	130.702	95.0276	96.956	78.9199	109.425	132.321
	52	113.473	74.5841	95.8198	88.9601	100.417	132.262
	54	75.1	76.0262	61.79	105.33	94.0468	106.568
	56	57.37	53.5031	39.55	66.43	66.8364	64.76
	58	37.12	44.4811	27.74	45.4783	41.5412	42.8721
	60	29.67	32.3985	14.09	37.0742	35.4577	29.0781
	62	15.8895	15.8061	10.4052	14.4155	14.9272	9.45565
	64	4.89224	5.75093	4.80392	5.15612	4.81528	5.79359

## Sheet: Figure 2
Fig. 2a			Relative activity (%)
	CrCl3 (μM)	replicate_1	replicate_2	replicate_3
	0	99.1131	107.003	93.6227
	50	76.8345	87.2041	78.1132
	100	63.0456	76.4277	69.5591
	200	71.5226	51.4021	65.1017
	O-KG	41.7301	51.2041	54.4611
Fig. 2b			Relative activity (%)
	Time (h)	replicate_1	replicate_2	replicate_3
	0	100.024	105.055	95.0251
	1	80.6289	89.3278	104.032
	2	79.2951	89.3348	83.4829
	4	75.3137	70.7105	76.8063
	8	71.5226	61.4021	65.1017
	12	61.5213	66.403	75.1021
Fig. 2c	AMP/ATP ratio
	genotype	treatment	replicate_1	replicate_2	replicate_3	replicate_4	replicate_5	replicate_6
	LG	Ctrl	3.4	3.88	3.52	3.18	2.25	2.74
	HG	Ctrl	1.29	1.43	1.89	2.42	1.73	2.23
	HG	Cr(III)	4.39	5.14	7.4	6.58	6.06	4.12
Fig. 2d			P-AMPK			P-ACC
	CrCl3 (μM)	replicate_1	replicate_2	replicate_3	replicate_1	replicate_2	replicate_3
	0	1.16757	0.805396	1.02703	1.09498	1.05406	0.850958
	50	1.88579	1.60439	1.6588	1.64535	1.66797	1.3915
	100	2.144	1.79611	2.36485	2.00995	1.89221	1.69986
	200	2.36075	2.63937	2.25323	2.34541	2.11178	1.85428
Fig. 2e			P-AMPK			P-ACC
	Time (h)	replicate_1	replicate_2	replicate_3	replicate_1	replicate_2	replicate_3
	0	1.03115	0.937693	1.03115	1.17364	0.825305	1.00106
	2	1.37218	1.23416	1.14085	1.28052	1.00467	1.2299
	4	1.52665	1.87438	1.42675	1.36364	1.46684	1.78576
	8	2.23213	2.36673	1.95668	1.73201	2.26119	1.98721
Fig. 2f			P-AMPK			P-ACC
		replicate_1	replicate_2	replicate_3	replicate_1	replicate_2	replicate_3
	NC -Cr3+	1.02998	1.20065	0.769367	1.02728	1.00803	0.964689
	NC +Cr3+	1.88544	1.80563	2.12972	1.81074	1.81691	1.5002
	siATP5B -Cr3+	2.52836	2.182	2.46349	2.02005	2.13567	1.80135
	siATP5B +Cr3+	2.52405	2.19799	2.71473	2.42708	2.24192	1.89484
Fig. 2g			Cr3+			Mg2+
	[Cr3+]/[ATP5B]	replicate_1	replicate_2	replicate_3	replicate_1	replicate_2	replicate_3
	0	0	0.000601757	0.00134949	0.843005	1.20807	1.19981
	1	0.175375	0.251146	0.241711	0.81906	0.660489	0.981833
	2	0.278717	0.420834	0.472536	0.542883	0.693605	0.650044
	4	0.462497	0.653713	0.777082	0.31564	0.438645	0.513346
	6	0.654859	0.828896	0.842226	0.314209	0.377768	0.24678
	8	0.823865	0.990082	0.918522	0.133197	0.305846	0.305645
	10	0.8573	1.045	1.19067	0.0218194	0.204411	0.064154
	15	0.900429	1.07478	1.10076	0.0299273	0.131903	0.009106
	20	0.902747	1.08063	1.20715	0.0367469	0.00862327	0.121332
Fig. 2h		Cr3+			Mg2+
	[Mg2+]/[Cr-ATP5B]	replicate_1	replicate_2	replicate_3	replicate_1	replicate_2	replicate_3
	0	0.956867	1.12758	0.943376	0.135968	0.0184252	0.073154
	2	0.936874	0.970197	1.14938	0.0627696	0.0024103	0.159908
	4	0.996449	1.06022	1.1924	0.138283	0.0197938	0.16657
	6	0.915221	1.00604	1.05131	0.0506129	0.0538126	0.110161
	8	0.885234	1.1205	1.13852	0.0554265	0.0639761	0.203733
Fig. 2i			[Cr3+]/[ATP5B]
		replicate_1	replicate_2	replicate_3
	WT ATP5B	0.898724	1.07803	1.12131
	ATP5BT213A	0.407786	0.518444	0.524887
	ATP5BE242A	0.543032	0.498172	0.641668
	ATP5BD306A	0.776034	0.849023	0.797792
	GAPDH	0.0638202	0.0406365	0.022661

## Sheet: Figure 3
		Fig. 3b							Fig. 3c					Fig. 3d									Fig. 3e
Ctrl		HG		HG+Cr3+			Ctrl	HG	HG+Cr3+	Ctrl	HG	HG+Cr3+		Scramble		Scramble + Cr3+		siATP5B		siATP5B + Cr3+			Scramble	Scramble + Cr3+	siATP5B	siATP5B + Cr3+	Scramble	Scramble + Cr3+	siATP5B	siATP5B + Cr3+
FF	AR	FF	AR	FF	AR		FF	FF	FF	AR	AR	AR		FF	AR	FF	AR	FF	AR	FF	AR		FF	FF	FF	FF	AR	AR	AR	AR
3.19666	4.73684	1	1.56	1	3		2.00871	0.763475	0.566893	2.50348	0.910843	1.54353		9.68824	1.9381	15.6314	2.03108	11.3444	2.92708	7.92225	1.07712		9.88596	16.808	9.52511	9.10604	0.926835	1.01554	1.54057	0.544002
1	1.81818	1	1.6	1	1.14706		0.628378	0.763475	0.566893	0.960932	0.934197	0.590173		8.33387	1.62088	15.6066	1.71833	9.18255	2.24437	7.28362	2.42717		8.50395	16.7813	7.70995	8.37198	0.775134	0.859166	1.18124	1.22584
1.6995	2.53381	1	1.14706	1.74977	1.81395		1.06793	0.763475	0.991933	1.33915	0.669738	0.933294		8.14223	2.56618	10.7369	1.47263	8.50968	1.79053	7.15852	2.33928		8.30839	11.5451	7.14499	8.22818	1.22719	0.736317	0.942384	1.18145
1	3	1	1.39535	1	2		0.628378	0.763475	0.566893	1.58554	0.814708	1.02902		7.76748	3.24631	10.3755	3.44911	8.49198	2.79275	6.84438	2.92955		7.926	11.1565	7.13013	7.8671	1.55244	1.72456	1.46987	1.47957
1	2	1	1	1	1.17647		0.628378	0.763475	0.566893	1.05703	0.583873	0.605305		6.94961	3.92382	10.1507	3.28825	8.00408	1.68	6.83575	1.66326		7.09144	10.9148	6.72047	7.85719	1.87644	1.64412	0.884211	0.840029
5.30766	6.84365	1	1.56	1	2.26563		3.33521	0.763475	0.566893	3.61696	0.910843	1.16569		6.84957	2.17282	9.1741	2.80152	7.16873	2.47684	6.36168	1.83641		6.98935	9.86462	6.01909	7.31228	1.03908	1.40076	1.3036	0.92748
1	1.33333	1	1.33333	1	2		0.628378	0.763475	0.566893	0.704683	0.778496	1.02902		6.67256	2.30034	9.02542	2.56839	7.1452	1.9764	5.73745	3.39269		6.80873	9.70475	5.99933	6.59477	1.10006	1.28419	1.04021	1.71348
1	1.53846	1	2	1.11471	1.48148		0.628378	0.763475	0.631922	0.813097	1.16775	0.762235		6.66496	2.03431	8.90272	1.84016	6.97936	1.7	5.31881	2.42322		6.80098	9.57281	5.86008	6.11357	0.972843	0.920082	0.894736	1.22385
1	2.5	1.62562	2.1519	1.85525	2.88218		0.628378	1.24112	1.05173	1.32128	1.25644	1.48291		5.79736	2.01945	8.27588	1.46567	6.86971	1.72674	5.18813	3.28347		5.91567	8.8988	5.76802	5.96337	0.965737	0.732833	0.908811	1.65832
1.45511	3.01626	1	1.17647	1	2.0297		0.914358	0.763475	0.566893	1.59413	0.68691	1.0443		5.77977	3.81218	8.19644	1.30339	6.71156	2.73226	4.74843	3.13149		5.89772	8.81337	5.63523	5.45796	1.82305	0.651694	1.43803	1.58156
4.80181	2.87374	1	2	1.30749	2		3.01735	0.763475	0.741207	1.51881	1.16775	1.02902		5.52572	3.4634	8.15947	1.92048	6.37131	1.36602	4.6752	1.97946		5.63849	8.77362	5.34954	5.37379	1.65626	0.960241	0.718957	0.999726
1.43691	2.07263	1	2	2.00865	2.72093		0.902922	0.763475	1.13869	1.09541	1.16775	1.39994		5.31271	2.30034	7.71633	1.30291	6.2364	2.41853	4.65211	1.06275		5.42113	8.29713	5.23628	5.34725	1.10006	0.651456	1.27291	0.53674
1	2	1	1.23457	1	1.93548		0.628378	0.763475	0.566893	1.05703	0.720833	0.995822		4.94158	2.99039	7.52826	2.428	6.17515	1.06932	4.59306	1.91952		5.04243	8.0949	5.18484	5.27938	1.43005	1.214	0.562799	0.969455
1.23683	2.88136	1	1.33333	1	1.14706		0.777196	0.763475	0.566893	1.52284	0.778496	0.590173		4.9341	2.0702	7.37913	1.38834	5.88829	2.61111	4.56671	1.70606		5.0348	7.93455	4.94399	5.24909	0.990003	0.694168	1.37427	0.861646
1.76658	2.57426	1.22108	2.04721	1	1.5		1.11008	0.932264	0.566893	1.36053	1.19531	0.771764		4.85736	1.49335	7.06497	2.46395	5.88069	2.05263	4.54039	1.59241		4.95649	7.59674	4.93761	5.21884	0.714148	1.23197	1.08033	0.804246
1	1.56	1	1.53846	1	1.33333		0.628378	0.763475	0.566893	0.824481	0.898266	0.68601		4.79989	7.5836	6.90496	1.03077	5.70837	4.0326	4.51357	4.0572		4.89785	7.42469	4.79292	5.18802	3.62661	0.515385	2.12242	2.04909
1	3	1	2.22222	1	1.53846		0.628378	0.763475	0.566893	1.58554	1.2975	0.791552		4.65978	2.47735	6.1983	1.28	5.54495	1.33333	4.37799	1.53095		4.75487	6.66484	4.65571	5.03218	1.18471	0.64	0.701753	0.773205
2.43077	3.5112	1.55059	1.93396	1	2.5		1.52744	1.18384	0.566893	1.85572	1.12919	1.28627		4.60835	3.82131	6.19057	3.30169	5.47435	1.36933	4.36065	1.84664		4.7024	6.65653	4.59643	5.01224	1.82742	1.65085	0.720702	0.932645
1.04358	1.72619	1	1.77273	1	1.75439		0.655762	0.763475	0.566893	0.912314	1.03505	0.90265		4.47073	1.42778	6.18447	1.00304	5.43479	1.91088	4.34003	1.93592		4.56197	6.64997	4.56321	4.98855	0.682789	0.501521	1.00572	0.977735
1.61326	2.19613	1	2	2.61152	4.25		1.01374	0.763475	1.48045	1.16068	1.16775	2.18666		4.43405	4.63981	5.97722	1.53584	5.05754	1.30279	4.33848	1.22022		4.52454	6.42711	4.24646	4.98676	2.21884	0.767918	0.685679	0.61627
1	1.81818	1	1.05405	1	1		0.628378	0.763475	0.566893	0.960932	0.615432	0.514509		4.33136	1.65846	5.86884	2.72328	4.89183	1.82654	4.15856	3.02139		4.41976	6.31058	4.10733	4.77996	0.793103	1.36164	0.961337	1.52595
1	1.6885	1	1.39286	2.2554	1.53123		0.628378	0.763475	1.27857	0.892395	0.813254	0.787832		4.18892	1.81148	5.8179	2.47653	4.63812	2.43455	4.15542	3.35234		4.2744	6.2558	3.89431	4.77635	0.866279	1.23826	1.28134	1.6931
1	1.44928	1	1.56	2.61281	2.45581		0.628378	0.763475	1.48118	0.765964	0.910843	1.26354		4.16731	1.96059	5.76961	1.76229	4.59595	1.14698	4.06794	4.56714		4.25236	6.20388	3.8589	4.6758	0.937589	0.881143	0.603674	2.30664
1.75411	3.01165	1.90263	1.58266	1	1.53846		1.10224	1.45261	0.566893	1.5917	0.924073	0.791552		4.1323	1.93218	5.68245	1.20562	4.5913	2.5719	4.02876	1.78927		4.21664	6.11017	3.855	4.63076	0.924003	0.602808	1.35363	0.903671
1	2	1	1.33333	1	1.81818		0.628378	0.763475	0.566893	1.05703	0.778496	0.93547		4.10915	1.19403	5.66744	6.90122	4.57812	1.63796	3.99171	1.45277		4.19301	6.09402	3.84393	4.58817	0.571006	3.45061	0.862082	0.733723
3.48679	3.85315	1.93255	2.56604	1	1.33333		2.19102	1.47545	0.566893	2.03644	1.49824	0.68601		4.07736	1.26823	5.56535	3.91808	4.53353	2.75791	3.97412	3.76933		4.16057	5.98425	3.80649	4.56795	0.606488	1.95904	1.45153	1.9037
1	1.33333	1	1.14706	1	1.71717		0.628378	0.763475	0.566893	0.704683	0.669738	0.8835		3.96482	2.9253	5.55159	3.6936	4.4191	1.76738	3.93973	2.11967		4.04573	5.96945	3.71041	4.52843	1.39893	1.8468	0.930199	1.07054
2.05532	4.05405	1	1.25807	1	1.39286		1.29152	0.763475	0.566893	2.14262	0.734554	0.716639		3.8109	2.3	5.54769	1.41462	4.39161	1.92034	3.88805	2.25959		3.88867	5.96526	3.68733	4.46902	1.0999	0.707309	1.0107	1.14121
1	2	1.92952	1.82394	1	1.17647		0.628378	1.47314	0.566893	1.05703	1.06495	0.605305		3.8048	1.16165	5.51501	2.32579	4.3895	1.62499	3.86157	2.54614		3.88245	5.93012	3.68556	4.43859	0.555521	1.16289	0.855256	1.28593
1.09545	1.83486	1	1.56	1	1.46465		0.688356	0.763475	0.566893	0.969748	0.910843	0.753576		3.75546	3.01214	5.47516	1.60186	4.37278	1.7267	3.82682	2.73836		3.8321	5.88727	3.67152	4.39865	1.44046	0.800929	0.90879	1.38301
2.6821	2.85299	1.47452	1.8239	1	1.33027		1.68537	1.12576	0.566893	1.50784	1.06493	0.684436		3.74722	2.97757	5.44177	1.64964	4.29934	1.89519	3.81367	3.41289		3.82369	5.85136	3.60986	4.38352	1.42392	0.82482	0.997467	1.72368
1	1.53306	1	1.39286	1	1.95946		0.628378	0.763475	0.566893	0.810243	0.813254	1.00816		3.56425	1.78268	5.40515	1.84613	4.2641	3.28779	3.75241	2.3433		3.63699	5.81199	3.58027	4.31312	0.852508	0.923064	1.73041	1.18348
1	1.07527	1.85525	2.35294	1	1.39286		0.628378	1.41644	0.566893	0.568294	1.37382	0.716639		3.53584	2.33548	5.39075	3.48625	4.1942	3.12933	3.69494	5.70695		3.608	5.79651	3.52158	4.24706	1.11687	1.74313	1.64701	2.8823
1	1.08209	1	1	1.3783	1.93396		0.628378	0.763475	0.781349	0.571899	0.583873	0.99504		3.5225	1.44568	5.38338	5.58512	4.17909	4.17958	3.62792	2.29282		3.59439	5.78858	3.50889	4.17003	0.691351	2.79256	2.19978	1.15799
1.59055	2.17391	1	1.27193	1	1.33333		0.999466	0.763475	0.566893	1.14894	0.742646	0.68601		3.46055	2.20772	5.37834	2.71853	4.08054	2.15173	3.58879	2.1666		3.53117	5.78316	3.42614	4.12504	1.05577	1.35927	1.13249	1.09424
2.06566	3.63863	1	1.17647	2.93836	3.31169		1.29801	0.763475	1.66574	1.92306	0.68691	1.70389		3.4079	1.2888	5.37367	1.59658	4.05663	2.54545	3.57255	2.02576		3.47745	5.77814	3.40607	4.10638	0.616326	0.798289	1.33971	1.02311
1.5935	2.49522	1	2	1	2		1.00132	0.763475	0.566893	1.31876	1.16775	1.02902		3.39727	1.75	5.18324	2.09989	4.0491	2.84232	3.5518	4.09538		3.4666	5.57338	3.39975	4.08253	0.83688	1.04994	1.49596	2.06837
1.01857	1.29261	1	1.03093	1.39764	2.75188		0.640046	0.763475	0.792313	0.683162	0.601933	1.41587		3.34774	2.13415	5.11527	1.3682	4.0014	1.42605	3.53667	2.42678		3.41606	5.50029	3.3597	4.06513	1.02059	0.684099	0.750554	1.22564
1	1.33333	1	2	1	1.39286		0.628378	0.763475	0.566893	0.704683	1.16775	0.716639		3.34423	1.60825	5.09985	1.87355	3.9949	1.29388	3.50767	4.92711		3.41248	5.48371	3.35424	4.03181	0.769092	0.936774	0.680988	2.48844
3.55304	3.01069	1.65647	2.50644	1.50057	2.09143		2.23265	1.26467	0.850663	1.59119	1.46344	1.07606		3.32192	5.05412	5.03242	1.18488	3.93704	3.50659	3.49987	3.46778		3.38972	5.4112	3.30566	4.02284	2.41697	0.592441	1.84557	1.7514
1	1.91011	1	1.33333	1	2.05263		0.628378	0.763475	0.566893	1.00952	0.778496	1.0561		3.30293	2.25415	4.98889	2.83453	3.905	2.45337	3.49383	2.39432		3.37034	5.3644	3.27875	4.01589	1.07797	1.41727	1.29125	1.20925
7.14487	6.27619	1	3	1.03373	2.5		4.48968	0.763475	0.586015	3.31705	1.75162	1.28627		3.28796	2.56475	4.77321	1.13852	3.89592	1.875	3.4646	1.625		3.35506	5.13248	3.27114	3.9823	1.22651	0.569258	0.986841	0.820706
1.39384	2.61986	1	1.51493	1	1.57895		0.875858	0.763475	0.566893	1.38463	0.884527	0.812384		3.28447	2.26611	4.74925	4.28482	3.89012	1.89716	3.37649	1.36649		3.3515	5.10672	3.26626	3.88102	1.08369	2.14241	0.998506	0.690146
1	1.39286	1	1.53846	1.08132	2		0.628378	0.763475	0.612993	0.736145	0.898266	1.02902		3.28283	1.73904	4.73544	2.42687	3.81313	2.20264	3.28237	1.682		3.34983	5.09187	3.20162	3.77283	0.831638	1.21344	1.15928	0.849494
1.55059	3.33332	1.16636	2	1.49976	1.82813		0.974356	0.890487	0.850204	1.7617	1.16775	0.94059		3.26502	1.31209	4.7207	1.96134	3.80244	1.68817	3.27795	2.70306		3.33165	5.07602	3.19265	3.76776	0.627464	0.980669	0.888511	1.36518
1.98793	2.85714	1	2	1	2		1.24917	0.763475	0.566893	1.51004	1.16775	1.02902		3.2522	1.25	4.66836	1.92362	3.79647	4.20151	3.24528	2.74711		3.31857	5.01974	3.18764	3.73021	0.597771	0.961809	2.21132	1.38743
1.53468	2.53266	1	1.33333	2.01119	3.44118		0.964358	0.763475	1.14013	1.33854	0.778496	1.77052		3.17272	1.18279	4.59159	2.24791	3.79635	1.19935	3.16917	2.58706		3.23747	4.93719	3.18753	3.64273	0.565632	1.12395	0.631238	1.3066
2.16263	4	1.13823	1.4	1.30959	1.76471		1.35895	0.869011	0.742398	2.11405	0.817423	0.907959		3.13028	1.33142	4.54944	6.16535	3.75798	2.34451	3.15872	1.27646		3.19417	4.89187	3.15532	3.63072	0.636707	3.08268	1.23395	0.644677
1	1.33333	1	1.39286	1	1.93548		0.628378	0.763475	0.566893	0.704683	0.813254	0.995822		2.99226	2.32962	4.47305	2.3199	3.72216	1.34608	3.10433	2.94728		3.05332	4.80973	3.12524	3.56819	1.11407	1.15995	0.708462	1.48853
1	4	1	1.53846	1	2.5		0.628378	0.763475	0.566893	2.11405	0.898266	1.28627		2.99214	1.5477	4.45812	5.16168	3.70996	1.88406	3.10324	1.557		3.0532	4.79367	3.115	3.56695	0.740134	2.58084	0.991608	0.786366
2.51913	1.48322	1	1.5	3.0125	3.44117		1.58296	0.763475	1.70777	0.783901	0.87581	1.77051		2.95916	1.48287	4.41189	2.86409	3.70611	2.56143	3.09499	1.87966		3.01955	4.74397	3.11176	3.55746	0.709135	1.43204	1.34812	0.949326
5.44039	3.22349	1	1.5	1	1.14094		3.41862	0.763475	0.566893	1.70366	0.87581	0.587024		2.95473	2.92622	4.32701	1.46631	3.67336	2.53355	3.06098	4.67171		3.01503	4.6527	3.08426	3.51837	1.39937	0.733156	1.33345	2.35945
1.20901	1.2851	1	1.5	1	2		0.759715	0.763475	0.566893	0.679192	0.87581	1.02902		2.95239	1.33114	4.31849	1.49009	3.64938	1.63486	3.03281	1.51323		3.01264	4.64354	3.06413	3.48598	0.636575	0.745044	0.860453	0.764259
1	2	1	2	1	1		0.628378	0.763475	0.566893	1.05703	1.16775	0.514509		2.89731	2.36682	4.29745	1.61081	3.63078	1.33214	3.01702	2.17447		2.95644	4.62091	3.04852	3.46784	1.13186	0.805406	0.701124	1.09822
1.33687	1.55039	2.25564	1.87156	1	2		0.840059	1.72213	0.566893	0.819402	1.09275	1.02902		2.85108	2.74782	4.29067	2.58899	3.62296	2.13299	3.01607	3.02325		2.90926	4.61362	3.04195	3.46675	1.31405	1.2945	1.12263	1.52689
7.55961	3.54013	3.28636	2.64877	1	1.2		4.75029	2.50905	0.566893	1.87101	1.54655	0.617411		2.85058	1.5381	4.27249	1.9218	3.58767	1.60595	2.99601	1.80493		2.90876	4.59408	3.01232	3.44369	0.735547	0.960899	0.845238	0.91158
3.33835	1.95675	1.23683	1.65455	1.78724	3.33333		2.09774	0.944289	1.01317	1.03417	0.966048	1.71503		2.84	5.02202	4.23352	3.78734	3.56681	1.61777	2.99233	1.41738		2.89796	4.55217	2.9948	3.43946	2.40162	1.89367	0.85146	0.715851
1	1.37097	1	1.33333	1	2		0.628378	0.763475	0.566893	0.724576	0.778496	1.02902		2.82314	1.88618	4.16613	2.56746	3.56042	1.97115	2.98634	1.72304		2.88075	4.47971	2.98944	3.43258	0.902003	1.28373	1.03745	0.870221
1.41055	2.64706	1	1.27329	2.46597	2.4834		0.886358	0.763475	1.39794	1.39901	0.74344	1.27773		2.81681	2.07138	4.15248	4.24779	3.55287	1.42056	2.94739	1.2		2.87429	4.46504	2.9831	3.38781	0.990572	2.12389	0.747661	0.606061
10.6013	3.89771	1	1.44928	1	1.5		6.66161	0.763475	0.566893	2.05999	0.846196	0.771764		2.77918	1.21354	4.08463	1.58018	3.51735	1.48936	2.94721	1.72921		2.8359	4.39208	2.95328	3.3876	0.580334	0.790088	0.783872	0.873337
1	1.33333	1.00829	1.38113	2.21178	1.83486		0.628378	0.769805	1.25384	0.704683	0.806405	0.944052		2.77261	1.22835	4.05642	2.54393	3.48819	2.00472	2.94504	2.71794		2.82919	4.36174	2.92879	3.38511	0.587417	1.27197	1.05511	1.3727
1	2.26563	1	1	1	1.77273		0.628378	0.763475	0.566893	1.19742	0.583873	0.912086		2.76158	1.75991	4.02838	1.06575	3.48595	1.13951	2.94215	1.11765		2.81794	4.33159	2.92691	3.38178	0.84162	0.532876	0.599741	0.564469
1	3	1.99901	1.67885	1	1.39286		0.628378	1.52619	0.566893	1.58554	0.980236	0.716639		2.75829	1.77649	4.01708	1.23602	3.45382	1.7066	2.93104	1.42857		2.81458	4.31944	2.89993	3.36901	0.849546	0.618009	0.898212	0.721503
1	1.72619	1.59018	2.38775	1.45193	2		0.628378	1.21406	0.82309	0.912314	1.39414	1.02902		2.7493	1.9599	3.94214	1.66667	3.42518	1.66364	2.92186	1.40624		2.80541	4.23886	2.87589	3.35846	0.937257	0.833334	0.875601	0.710224
4.77747	2.77334	1.4842	2.10309	1	1.81818		3.00205	1.13315	0.566893	1.46575	1.22794	0.93547		2.74229	1.27633	3.9005	1.73519	3.42071	1.28117	2.90917	2.09133		2.79826	4.19409	2.87213	3.34388	0.610362	0.867594	0.674303	1.05623
1	2.22222	1	1.05405	1	2		0.628378	0.763475	0.566893	1.17447	0.615432	1.02902		2.73193	1.28926	3.89516	4.79279	3.3901	3.09063	2.89464	2.07596		2.78769	4.18835	2.84644	3.32718	0.616546	2.3964	1.62665	1.04847
3.47243	4.99999	1	1.33333	1	1.23457		2.182	0.763475	0.566893	2.64256	0.778496	0.635198		2.71846	1.32603	3.85681	1.33779	3.38977	2.26565	2.86918	3.12387		2.77394	4.14711	2.84615	3.29791	0.634132	0.668894	1.19245	1.57771
1	2	1	2	1	1.44928		0.628378	0.763475	0.566893	1.05703	1.16775	0.745668		2.71572	4.3849	3.8338	1.65021	3.38908	3.18721	2.86312	1.59999		2.77115	4.12237	2.84557	3.29095	2.09694	0.825105	1.67748	0.808077
6.23044	6.21664	1	2	1	1.81818		3.91507	0.763475	0.566893	3.28558	1.16775	0.93547		2.7092	2.51322	3.80359	1.13961	3.38188	2.13144	2.85365	3.02152		2.76449	4.08988	2.83953	3.28006	1.20187	0.569805	1.12181	1.52602
2.54478	4.45902	1	1.62162	1	2		1.59908	0.763475	0.566893	2.35665	0.946821	1.02902		2.69163	2.00711	3.75065	1.59754	3.36314	2.33114	2.84378	3.3925		2.74656	4.03295	2.82379	3.26871	0.959834	0.798769	1.22692	1.71338
1.84889	3.47179	1	1.69565	1.70389	2.66666		1.1618	0.763475	0.965924	1.83489	0.990045	1.37202		2.6666	1.83529	3.74062	3.6701	3.35942	2.35578	2.83014	3.20001		2.72102	4.02217	2.82067	3.25304	0.877668	1.83505	1.23988	1.61617
2.87749	3.04688	1	1.33333	1	2		1.80815	0.763475	0.566893	1.61032	0.778496	1.02902		2.66252	1.34482	3.73557	4.43633	3.3276	1.48823	2.81751	3.4285		2.71686	4.01674	2.79395	3.23852	0.643118	2.21816	0.783279	1.73157
1.24173	2.34811	1	1.39286	1	1.39286		0.780275	0.763475	0.566893	1.24101	0.813254	0.716639		2.64731	6.19906	3.6857	1.89891	3.30453	1.9564	2.80444	2.35826		2.70134	3.96312	2.77459	3.2235	2.96449	0.949456	1.02968	1.19104
2.19477	2.00995	1	1	1	1.33333		1.37914	0.763475	0.566893	1.06229	0.583873	0.68601		2.63661	1.48551	3.66914	3.49058	3.29432	1.62163	2.79919	1.5087		2.69042	3.94531	2.76601	3.21746	0.710395	1.74529	0.853488	0.76197
1	1.33334	1	1.25	1	1.36986		0.628378	0.763475	0.566893	0.704688	0.729842	0.704806		2.62998	1.31157	3.66158	4.59944	3.29269	1.64803	2.76842	1.29848		2.68365	3.93718	2.76464	3.1821	0.627217	2.29972	0.867382	0.655799
1.13823	2.09231	1	1.2	1.85956	2		0.715238	0.763475	1.05417	1.10581	0.700648	1.02902		2.62858	1.29558	3.6528	2.19364	3.29195	1.90826	2.76328	1.52452		2.68222	3.92774	2.76402	3.17619	0.619568	1.09682	1.00435	0.769961
2.06635	1.77753	1.85525	2.10811	1.85525	3.01627		1.29845	1.41644	1.05173	0.939448	1.23087	1.5519		2.61003	1.68585	3.63944	4.74145	3.25588	2.85713	2.75576	4.36979		2.66329	3.91337	2.73374	3.16754	0.806204	2.37072	1.50375	2.20696
8.02542	4.85969	1.04358	1.72619	1	1.77273		5.04299	0.796748	0.566893	2.56841	1.00788	0.912086		2.60955	1.30693	3.62655	5.23553	3.2449	2.27185	2.74668	2.43117		2.66281	3.89952	2.72452	3.1571	0.624999	2.61777	1.19571	1.22786
2.46321	4.66463	1	4	1	2		1.54783	0.763475	0.566893	2.46532	2.33549	1.02902		2.58957	1.2572	3.61172	3.38081	3.21168	2.34992	2.72342	5.64647		2.64242	3.88357	2.69662	3.13037	0.601217	1.6904	1.2368	2.85175
1	2	1	1.77273	1	1.81818		0.628378	0.763475	0.566893	1.05703	1.03505	0.93547		2.57667	2.62014	3.60994	8.6872	3.20673	1.08835	2.70786	2.2541		2.62925	3.88165	2.69247	3.11248	1.253	4.3436	0.572815	1.13844
1.44941	2.59555	1	1.33333	1	2		0.910777	0.763475	0.566893	1.37178	0.778496	1.02902		2.54269	1.07816	3.59652	4.22539	3.1807	2.06896	2.6904	4.80674		2.59458	3.86722	2.67061	3.09241	0.515593	2.1127	1.08893	2.42765
1.21921	2.21952	1	1.33333	1	1.25807		0.766124	0.763475	0.566893	1.17305	0.778496	0.647289		2.53831	1.8376	3.54906	3.2188	3.17659	2.00769	2.68455	2.96882		2.59011	3.81619	2.66716	3.08569	0.878773	1.6094	1.05668	1.4994
2.10823	2.56604	1	1.26866	1	1.33333		1.32476	0.763475	0.566893	1.35619	0.740737	0.68601		2.53418	1.48472	3.54472	1.80101	3.1693	2.45144	2.67751	2.02773		2.5859	3.81153	2.66104	3.07759	0.710018	0.900506	1.29023	1.02411
5.37132	1.55725	1	1.75438	1	1.39286		3.37522	0.763475	0.566893	0.823027	1.02434	0.716639		2.53313	1.29282	3.49304	4.14388	3.15731	2.7995	2.62962	1.14851		2.58483	3.75596	2.65097	3.02255	0.618251	2.07194	1.47342	0.580055
1.3687	1.97513	1	1.39286	1	2.04082		0.86006	0.763475	0.566893	1.04388	0.813254	1.05002		2.53201	2.81064	3.48776	5.51236	3.15359	5.21719	2.6166	1.52176		2.58368	3.75028	2.64785	3.00758	1.34409	2.75618	2.74589	0.768568
1	1.81395	1.66622	3.12795	1	1.77273		0.628378	1.27212	0.566893	0.958697	1.82633	0.912086		2.5218	1.38091	3.48755	2.5571	3.14886	1.60869	2.61651	2.10097		2.57326	3.75006	2.64388	3.00748	0.660375	1.27855	0.846677	1.06109
9.52012	3.09992	1	1.33333	1.5374	2.75187		5.98223	0.763475	0.871542	1.63835	0.778496	1.41586		2.50671	1.29186	3.48003	1.41296	3.10519	1.84547	2.61288	2.07469		2.55787	3.74197	2.60721	3.00331	0.61779	0.706481	0.971299	1.04782
2.0917	2.06896	1	1.5	1.39143	2.46377		1.31438	0.763475	0.788793	1.09347	0.87581	1.26763		2.48966	3.57941	3.47602	2.677	3.09817	3.40918	2.61134	2.13799		2.54047	3.73766	2.60132	3.00154	1.71173	1.3385	1.79431	1.07979
4.02797	5.67233	1	1.33333	1	1		2.53109	0.763475	0.566893	2.9979	0.778496	0.514509		2.48773	2.01	3.47282	2.99486	3.09488	1.22449	2.58289	1.40634		2.5385	3.73421	2.59855	2.96884	0.961217	1.49743	0.644468	0.710274
1	1.44928	1	1.07527	1	1.2		0.628378	0.763475	0.566893	0.765964	0.627822	0.617411		2.48533	2.02245	3.46378	4.38161	3.09395	2.10001	2.57995	4.14609		2.53605	3.72449	2.59777	2.96546	0.967172	2.19081	1.10527	2.09398
1	1.37097	1.16636	2.7027	1	1.44928		0.628378	0.890487	0.566893	0.724576	1.57803	0.745668		2.46281	1.72662	3.45176	3.17613	3.03206	1.75321	2.56355	3.18857		2.51307	3.71157	2.54581	2.94661	0.825699	1.58807	0.922745	1.61039
1	2	1.34927	2.70803	1	1.33333		0.628378	1.03013	0.566893	1.05703	1.58115	0.68601		2.46247	2.58499	3.42837	3.42609	3.03009	3.44032	2.5304	4.62407		2.51273	3.68642	2.54416	2.90851	1.23619	1.71305	1.8107	2.33539
1.0504	1.95652	1	1.25807	1	1.33333		0.660048	0.763475	0.566893	1.03405	0.734554	0.68601		2.4584	2.37881	3.41125	3.45948	3.02951	1.45086	2.52744	3.04114		2.50857	3.66802	2.54367	2.9051	1.13759	1.72974	0.76361	1.53593
1.64318	2.25967	1	1.49123	1	2		1.03254	0.763475	0.566893	1.19427	0.87069	1.02902		2.43826	1.26788	3.40838	2.13415	3.01993	1.40812	2.51735	2.98508		2.48802	3.66493	2.53563	2.8935	0.606323	1.06707	0.741117	1.50761
1	1.03658	1	1.5	1	1.33333		0.628378	0.763475	0.566893	0.547846	0.87581	0.68601		2.4336	1.21453	3.39279	3.09054	2.96738	1.32746	2.51493	1		2.48327	3.64816	2.4915	2.89072	0.580809	1.54527	0.698662	0.505051
1.57559	2.64082	1	1.93548	1	1.39286		0.990065	0.763475	0.566893	1.39571	1.13008	0.716639		2.42562	2.07859	3.37952	1.61092	2.96203	1.22192	2.5087	2.19606		2.47512	3.63389	2.48701	2.88356	0.994017	0.80546	0.643116	1.10912
3.2039	1.18911	1	2	1	4		2.01326	0.763475	0.566893	0.62846	1.16775	2.05804		2.39545	1.43987	3.37726	1.78248	2.95301	2.01291	2.48946	2.14286		2.44434	3.63146	2.47943	2.86144	0.688572	0.891239	1.05943	1.08225
1	1.71717	1	1.39535	1	2		0.628378	0.763475	0.566893	0.907547	0.814708	1.02902		2.39252	1.71429	3.32128	2.00837	2.94589	1.63794	2.48894	3.40105		2.44135	3.57127	2.47346	2.86085	0.819803	1.00418	0.862074	1.7177
8.32311	1.32458	1	1.66667	1	4		5.23006	0.763475	0.566893	0.700058	0.973124	2.05804		2.38728	2.74553	3.29484	5.58368	2.94504	2.46841	2.48656	2.85794		2.436	3.54284	2.47275	2.85811	1.31296	2.79184	1.29916	1.4434
2.5256	4.49152	1	1	1	3		1.58703	0.763475	0.566893	2.37383	0.583873	1.54353		2.38552	1.25	3.25294	1.45252	2.92895	4.27137	2.48152	2.40267		2.43421	3.49778	2.45923	2.85232	0.597771	0.72626	2.24809	1.21347
1	1.09514	1	1.2987	1	1.33333		0.628378	0.763475	0.566893	0.578796	0.758276	0.68601		2.36116	1.64855	3.23501	5.43098	2.92599	1.12306	2.47088	2.10664		2.40935	3.47851	2.45675	2.84009	0.788364	2.71549	0.591085	1.06396
2.32727	3.13432	1	1.53846	1	1.77273		1.4624	0.763475	0.566893	1.65653	0.898266	0.912086		2.33871	1.69357	3.231	2.75164	2.91777	2.57142	2.4487	2.0805		2.38644	3.4742	2.44985	2.81459	0.809894	1.37582	1.35338	1.05076
1.65647	2.66667	1	1.2	3.43562	5.35396		1.04089	0.763475	1.94763	1.40937	0.700648	2.75466		2.32676	3.07409	3.22286	1.61655	2.91521	1.36662	2.43877	2.16552		2.37424	3.46544	2.4477	2.80319	1.47008	0.808274	0.719274	1.0937
5.41383	3.10824	1	1.81818	1	1.5		3.40193	0.763475	0.566893	1.64275	1.06159	0.771764		2.31518	1.27744	3.19471	3.26814	2.90964	2.51586	2.43631	3.08334		2.36243	3.43517	2.44303	2.80035	0.610895	1.63407	1.32414	1.55724
1.96123	3.40669	1	1.39286	1.4842	3.14816		1.23239	0.763475	0.841383	1.80048	0.813254	1.61976		2.31382	2.05137	3.09888	6.28139	2.90723	1.07773	2.41343	1.35009		2.36104	3.33213	2.441	2.77406	0.981001	3.1407	0.567227	0.681866
1.94229	3.21428	1	1.33333	1	1.56		1.22049	0.763475	0.566893	1.69879	0.778496	0.802634		2.31216	4.28573	3.09053	1.45357	2.90245	1.99999	2.41176	1.87942		2.35934	3.32315	2.43699	2.77214	2.04951	0.726785	1.05263	0.949199
2.34111	3.27869	1	1.33333	1	1.33333		1.4711	0.763475	0.566893	1.73283	0.778496	0.68601		2.30928	4.1102	3.08364	2.24781	2.90179	2.31541	2.40792	2.97516		2.35641	3.31574	2.43643	2.76772	1.96557	1.1239	1.21864	1.50261
1	1.33334	1	4	1.42459	1.23932		0.628378	0.763475	0.807591	0.704688	2.33549	0.637641		2.30294	3.48721	3.0288	2.7	2.89609	1.70039	2.39242	2.31505		2.34994	3.25677	2.43165	2.74991	1.66764	1.35	0.894941	1.16922
1.84161	1.86582	1	2	1	2		1.15723	0.763475	0.566893	0.986111	1.16775	1.02902		2.29141	5.26178	3.0198	2.72919	2.88347	3.98508	2.38552	1.76471		2.33818	3.24709	2.42105	2.74198	2.51628	1.36459	2.09741	0.891266
1	1.99999	1	2.05263	1	2		0.628378	0.763475	0.566893	1.05702	1.19848	1.02902		2.28117	1.91805	3.01129	1.18096	2.87875	1.0467	2.38146	3.09814		2.32772	3.23794	2.41709	2.73731	0.917244	0.590479	0.550894	1.56472
1.46896	1.98599	1	1.17647	1	2.43902		0.923061	0.763475	0.566893	1.04962	0.68691	1.2549		2.28106	1.40181	3.01088	4.30524	2.87725	2.65984	2.37415	1.70184		2.32761	3.2375	2.41582	2.72891	0.670368	2.15262	1.39992	0.859514
1.1277	1.39423	1	1.2	1	1.17647		0.708621	0.763475	0.566893	0.736869	0.700648	0.605305		2.26406	4.01792	3.00861	1.68229	2.87587	1.79732	2.33586	3.02346		2.31027	3.23506	2.41467	2.6849	1.92144	0.841144	0.945957	1.527
1	1.50001	1	2	1	1.56		0.628378	0.763475	0.566893	0.792775	1.16775	0.802634		2.24912	3.04099	2.99879	1.94326	2.87273	2.15895	2.33121	2.69012		2.29502	3.2245	2.41203	2.67955	1.45425	0.97163	1.13629	1.35865
4.78245	2.61444	1	1.14706	1	1.05405		3.00518	0.763475	0.566893	1.38177	0.669738	0.542318		2.23663	3.85737	2.96766	4.20206	2.86263	1.09212	2.31283	3.74881		2.28228	3.19103	2.40355	2.65842	1.84466	2.10103	0.574802	1.89334
6.7881	1.6271	1	1.49123	1	1.39286		4.26549	0.763475	0.566893	0.859944	0.87069	0.716639		2.22986	2.0163	2.96332	4.67838	2.85719	1.6755	2.28762	1.08601		2.27537	3.18637	2.39898	2.62945	0.96423	2.33919	0.881841	0.54849
1	2	1	2	1.08374	2.02381		0.628378	0.763475	0.614365	1.05703	1.16775	1.04127		2.22306	1.18378	2.96207	1.16773	2.84735	2.48964	2.25772	3.45943		2.26843	3.18502	2.39073	2.59508	0.566105	0.583863	1.31034	1.74719
1.49013	1.83674	1.10852	1.11111	1.74441	2.66667		0.936364	0.846328	0.988895	0.970742	0.648748	1.37203		2.2225	1.79507	2.94816	1.16948	2.84444	1.08044	2.25249	1.56637		2.26786	3.17007	2.38828	2.58907	0.858431	0.584739	0.56865	0.791094
4.855	5.46231	1.212	1.6	1	1.77273		3.05077	0.925332	0.566893	2.8869	0.934197	0.912086		2.20405	1.57088	2.94417	1.97168	2.82537	2.13333	2.25049	2.40758		2.24904	3.16577	2.37226	2.58677	0.751222	0.985842	1.12281	1.21595
3.78859	1.66579	1	1.25807	1	2		2.38066	0.763475	0.566893	0.880392	0.734554	1.02902		2.19593	2.40712	2.93941	3.24007	2.8238	1.55902	2.2456	1.40612		2.24075	3.16065	2.37095	2.58115	1.15113	1.62003	0.820539	0.710164
1	1	1	2	1.06014	2.65625		0.628378	0.763475	0.600986	0.528513	1.16775	1.36666		2.19129	1.79487	2.92915	2.08413	2.81036	1.52176	2.24285	2.19276		2.23601	3.14962	2.35966	2.57799	0.858336	1.04206	0.800928	1.10746
6.50418	4.78081	1	1.39423	1	2		4.08708	0.763475	0.566893	2.52672	0.814054	1.02902		2.17216	1.73077	2.91948	2.81885	2.80805	1.16427	2.24226	1.9743		2.21649	3.13923	2.35773	2.57731	0.827685	1.40942	0.612772	0.997123
2.26853	4.19197	1	1.33333	1	1.77273		1.42549	0.763475	0.566893	2.21551	0.778496	0.912086		2.17216	1.26341	2.90765	4.37008	2.79144	1.39446	2.22774	3.33734		2.21649	3.12651	2.34378	2.56062	0.604186	2.18504	0.733924	1.68553
1	1.22302	1.46898	2.60806	1	1.33333		0.628378	1.12153	0.566893	0.646382	1.52278	0.68601		2.16529	2.00584	2.89921	3.5997	2.78668	2.57985	2.21475	2.09943		2.20948	3.11743	2.33979	2.54569	0.959229	1.79985	1.35781	1.06032
1	2	1	2	1	1.33333		0.628378	0.763475	0.566893	1.05703	1.16775	0.68601		2.15878	1.2217	2.88994	1.50514	2.78457	1.85108	2.21385	2.7586		2.20283	3.10747	2.33801	2.54466	0.584237	0.752571	0.974251	1.39323
1	1.17647	1	1.39286	1	1.33333		0.628378	0.763475	0.566893	0.62178	0.813254	0.68601		2.14452	1.40202	2.88972	7.06473	2.78215	1.83332	2.19671	1.8018		2.18828	3.10722	2.33598	2.52496	0.670468	3.53237	0.964906	0.910002
1.94797	1.92033	1.94637	1.81171	1.03373	2.5		1.22406	1.48601	0.586015	1.01492	1.05781	1.28627		2.14367	1.45729	2.85545	3.81412	2.77247	1.90889	2.19419	1.50943		2.18742	3.07038	2.32785	2.52205	0.696901	1.90706	1.00468	0.76234
1.19266	2.46378	1.11315	1.57895	1.04585	1.52809		0.749441	0.849863	0.592885	1.30214	0.921907	0.786216		2.14061	3.53249	2.84867	1.41304	2.76773	1.36794	2.18894	2.40001		2.1843	3.06309	2.32387	2.51603	1.6893	0.706522	0.719967	1.21213
1	1.33334	1	1.33935	1.82879	2.12565		0.628378	0.763475	1.03673	0.704688	0.782011	1.09367		2.1336	2.35991	2.83403	4.95411	2.74968	1.35507	2.18833	3.15535		2.17714	3.04734	2.30871	2.51532	1.12855	2.47706	0.713194	1.59361
1	3	1	2	1	3		0.628378	0.763475	0.566893	1.58554	1.16775	1.54353		2.12993	1.53119	2.80634	2.93011	2.73999	1.61921	2.18356	3.09855		2.1734	3.01757	2.30058	2.50984	0.73224	1.46506	0.852217	1.56492
3.16176	1.85201	1	2	1.08132	2.14286		1.98678	0.763475	0.612993	0.978812	1.16775	1.10252		2.12871	1.31483	2.79923	3.8729	2.73578	1.05852	2.16566	2.3111		2.17216	3.00992	2.29704	2.48926	0.628776	1.93645	0.557116	1.16722
1	1.23457	1.92176	2.0297	1	2		0.628378	1.46722	0.566893	0.652487	1.18509	1.02902		2.12863	1.46515	2.79467	2.86692	2.73195	1.52333	2.16347	1.47679		2.17207	3.00502	2.29383	2.48675	0.70066	1.43346	0.801754	0.745852
1	2	1	1.30435	1	2.05263		0.628378	0.763475	0.566893	1.05703	0.761575	1.0561		2.12804	1.89969	2.78049	3.51297	2.72974	1.4172	2.16269	1.2766		2.17147	2.98978	2.29197	2.48585	0.908465	1.75649	0.745896	0.644747
6.12403	5.71027	1	2	1	3		3.8482	0.763475	0.566893	3.01795	1.16775	1.54353		2.12265	1.28435	2.77562	1.82371	2.72912	2.68666	2.15991	2.67151		2.16597	2.98454	2.29145	2.48265	0.614197	0.911854	1.41403	1.34925
1.61425	2.4908	2.34497	1.14978	1	1.39535		1.01436	1.79033	0.566893	1.31642	0.671326	0.71792		2.10525	3.34218	2.7744	1.3872	2.72284	1.95903	2.15247	3.13934		2.14821	2.98323	2.28618	2.4741	1.59829	0.693601	1.03107	1.58552
1.80219	1.96112	1	2	1	1.2		1.13246	0.763475	0.566893	1.03648	1.16775	0.617411		2.09746	2.02076	2.76045	2.00736	2.72205	1.34794	2.14968	2.64669		2.14027	2.96822	2.28552	2.4709	0.966361	1.00368	0.709442	1.33671
2.81925	3.24765	1	1.33333	1	1.5		1.77155	0.763475	0.566893	1.71643	0.778496	0.771764		2.06955	1.9173	2.7601	2.25764	2.72121	1.59394	2.14287	1.8582		2.11179	2.96785	2.28481	2.46307	0.916888	1.12882	0.838918	0.938485
1.0936	2.02381	1	3	1	1.1039		0.687194	0.763475	0.566893	1.06961	1.75162	0.567967		2.06639	2.67596	2.75238	7.30744	2.70732	2.00021	2.13924	1.31896		2.10857	2.95955	2.27315	2.45889	1.27969	3.65372	1.05274	0.666141
1.85564	2.60949	1	1.77273	1	1.80851		1.16604	0.763475	0.566893	1.37915	1.03505	0.930495		2.06315	1.10513	2.73343	4.03592	2.70461	1.47833	2.13655	3.3495		2.10526	2.93918	2.27087	2.4558	0.528491	2.01796	0.778067	1.69167
1.78163	1.74553	1	1.33333	1	2		1.11954	0.763475	0.566893	0.922536	0.778496	1.02902		2.03077	1.15037	2.72974	5.47734	2.70052	2.14469	2.12993	1.8		2.07222	2.9352	2.26744	2.4482	0.550124	2.73867	1.12878	0.909088
1	1.39285	1.39038	1	4.73538	3.0715		0.628378	1.06152	2.68446	0.73614	0.583873	1.58031		2.02413	3.95237	2.72277	7.45151	2.69988	1.9127	2.12871	2.34991		2.06544	2.92771	2.2669	2.4468	1.89009	3.72576	1.00669	1.18682
2.10781	3.65693	1	1.5	1	2		1.3245	0.763475	0.566893	1.93274	0.87581	1.02902		2.01999	1.2705	2.69442	2.39692	2.68517	1.38026	2.12712	1.54411		2.06122	2.89722	2.25455	2.44496	0.607574	1.19846	0.726451	0.779855
1.87642	2.64082	1.54744	2.43698	1.03373	2.45763		1.1791	1.18143	0.586015	1.39571	1.42289	1.26447		2.01833	1.33283	2.68371	1.32353	2.68426	1	2.11458	1.16714		2.05952	2.88571	2.25379	2.43055	0.63738	0.661766	0.526316	0.589465
1.2555	2.56465	1	1.39286	1	1.53846		0.788928	0.763475	0.566893	1.35545	0.813254	0.791552		2.01472	4.89157	2.68011	3.04041	2.6827	1.21559	2.1143	1.86174		2.05584	2.88184	2.25248	2.43023	2.33923	1.52021	0.639782	0.940273
9.08035	1.99384	1	1.69422	1	1.39286		5.70589	0.763475	0.566893	1.05377	0.98921	0.716639		2.00632	1.69397	2.67982	4.0004	2.67918	1.24468	2.10972	3.18181		2.04726	2.88153	2.24952	2.42496	0.810087	2.0002	0.655096	1.60697
1	1.53846	1	1	1.15304	1.92228		0.628378	0.763475	0.653651	0.813097	0.583873	0.989031		2.00345	1.83038	2.67496	1.29176	2.67207	1.27124	2.08381	1.73246		2.04434	2.8763	2.24355	2.39519	0.875319	0.64588	0.669075	0.874979
5.67324	4.68367	1	1.39286	2.78762	3.4375		3.56494	0.763475	1.58028	2.47538	0.813254	1.76863		2.00076	2.49611	2.65407	3.4347	2.66698	1.38461	2.08237	1.81929		2.04159	2.85384	2.23928	2.39353	1.19368	1.71735	0.728742	0.918833
1	2.22222	1	1.53846	1	3		0.628378	0.763475	0.566893	1.17447	0.898266	1.54353		1.99628	2.46635	2.65202	1.75441	2.6476	4.11137	2.06979	3.61904		2.03702	2.85164	2.223	2.37906	1.17945	0.877207	2.16388	1.8278
1	1.7647	1	1.16936	2.36524	2.43244		0.628378	0.763475	1.34084	0.932667	0.682758	1.25151		1.99551	1.80479	2.64766	5.12662	2.63787	2.72839	2.05261	3.83564		2.03623	2.84694	2.21484	2.35932	0.863083	2.56331	1.436	1.93719
1.03677	2.14286	1	2	1	2		0.651483	0.763475	0.566893	1.13253	1.16775	1.02902		1.98794	1.83462	2.64114	2.49163	2.63467	3.19196	2.03873	2.6279		2.02851	2.83993	2.21215	2.34337	0.877349	1.24582	1.67998	1.32722
2.84726	1.61219	1	2	1	3		1.78915	0.763475	0.566893	0.852064	1.16775	1.54353		1.98128	1.71598	2.63753	1.71188	2.63014	2.58964	2.03869	1.92467		2.02171	2.83605	2.20835	2.34332	0.820609	0.855942	1.36297	0.972056
8.90875	5.29759	1	1.63461	2.01167	3.43035		5.59806	0.763475	1.1404	2.79985	0.954405	1.76495		1.98123	3.07134	2.62955	1.45262	2.6291	4.27209	2.03789	2.18918		2.02166	2.82747	2.20748	2.34241	1.46877	0.726309	2.24847	1.10564
1	1.33334	1	2.1519	1.205	2.38823		0.628378	0.763475	0.683107	0.704688	1.25644	1.22877		1.97202	3.3341	2.62917	6.39317	2.62134	1.63829	2.03745	2.2351		2.01227	2.82707	2.20096	2.34189	1.59442	3.19658	0.862257	1.12884
1	2	1.07724	1.32426	3.13473	3.67631		0.628378	0.822446	1.77706	1.05703	0.7732	1.8915		1.97171	2.18592	2.62176	1.49027	2.61568	1.75438	2.01476	2.14174		2.01195	2.8191	2.19621	2.31582	1.04535	0.745135	0.923359	1.08168
1	1.33334	1	2	6.64653	2.48742		0.628378	0.763475	3.76787	0.704688	1.16775	1.2798		1.97103	1.66202	2.59414	1.49793	2.60547	1.86979	2.01057	1.39012		2.01126	2.7894	2.18763	2.311	0.794808	0.748966	0.984098	0.702079
1.53342	1.36546	1	3	1	1.33333		0.963567	0.763475	0.566893	0.721664	1.75162	0.68601		1.96902	1.5848	2.5913	2.09984	2.60107	1.28267	2.00076	1.97252		2.00921	2.78634	2.18394	2.29972	0.757881	1.04992	0.675089	0.99622
1	2	1	1.19883	1	1		0.628378	0.763475	0.566893	1.05703	0.699965	0.514509		1.96609	1.16345	2.59003	1.24528	2.59095	2.41776	1.99882	1.41319		2.00622	2.78498	2.17544	2.29749	0.556382	0.622641	1.2725	0.713733
10.268	1.74359	1	1.56	1	2		6.45216	0.763475	0.566893	0.92151	0.910843	1.02902		1.96393	1.37932	2.55368	3.33697	2.58393	1.73756	1.99156	3.183		2.00401	2.7459	2.16954	2.28916	0.659612	1.66848	0.914504	1.60757
1	1.10389	1	2	1.01859	5		0.628378	0.763475	0.577432	0.583421	1.16775	2.57255		1.95142	2.05014	2.53776	3	2.58284	1.19285	1.98531	1.14179		1.99124	2.72878	2.16863	2.28197	0.980414	1.5	0.627816	0.576662
1.04585	2.10809	1	1.53846	1.32908	2.79999		0.657189	0.763475	0.753447	1.11415	0.898266	1.44062		1.94816	1.48472	2.53471	2.45589	2.57125	2.35984	1.97045	1.7308		1.98792	2.72549	2.1589	2.26488	0.710016	1.22794	1.24202	0.87414
1	2	1	1.62698	1.03677	2.14286		0.628378	0.763475	0.587738	1.05703	0.94995	1.10252		1.94796	1.28893	2.51088	1.43865	2.56508	2.12887	1.96097	2.01484		1.98772	2.69987	2.15372	2.25398	0.616387	0.719324	1.12046	1.01759
1.60598	2.25	1	2	1	2		1.00916	0.763475	0.566893	1.18915	1.16775	1.02902		1.93879	2.49429	2.49944	4.93574	2.5567	1.52196	1.96042	3.1218		1.97836	2.68756	2.14669	2.25336	1.19281	2.46787	0.80103	1.57667
1.4842	2.29412	1.84594	2.54525	1	2.22222		0.932638	1.40933	0.566893	1.21247	1.4861	1.14335		1.92942	1.13069	2.49009	1.78572	2.54813	2.16215	1.94818	1.70148		1.9688	2.67751	2.13949	2.23928	0.540714	0.892858	1.13797	0.859334
1	1.56	1	1.12615	1	2		0.628378	0.763475	0.566893	0.824481	0.657529	1.02902		1.92552	1.99934	2.48497	5.14632	2.5412	1.84332	1.94233	1.94343		1.96482	2.67201	2.13367	2.23256	0.956118	2.57316	0.97017	0.98153
1	1.53845	1	1.39286	1.78991	2.70804		0.628378	0.763475	1.01469	0.813091	0.813254	1.39331		1.91859	1.75793	2.48243	5.86192	2.52172	1.72675	1.9413	1.35602		1.95775	2.66928	2.11731	2.23138	0.840672	2.93096	0.908816	0.684859
1.85525	2.53733	1	3	2.54429	1.56627		1.1658	0.763475	1.44234	1.34101	1.75162	0.80586		1.91661	1.66667	2.47978	1.70942	2.50064	1.23201	1.93967	1.37595		1.95572	2.66643	2.09962	2.2295	0.797028	0.854711	0.648428	0.694926
1	2	1.46786	2.36725	1	1.33334		0.628378	1.12067	0.566893	1.05703	1.38217	0.686016		1.90515	1.95946	2.47088	4.9182	2.49566	1.11021	1.93267	3.48034		1.94403	2.65686	2.09543	2.22146	0.937049	2.4591	0.584318	1.75775
1.9773	3.31754	2.16263	2.57062	1	1.59999		1.24249	1.65111	0.566893	1.75336	1.50092	0.82321		1.90456	1.75	2.47074	1.84383	2.49039	1.83297	1.90528	2.2692		1.94343	2.65671	2.091	2.18998	0.836882	0.921914	0.964719	1.14606
1	2	1.34189	1.34483	1	1.39285		0.628378	1.0245	0.566893	1.05703	0.78521	0.716634		1.8967	2.52303	2.46363	2.81538	2.48696	1.15413	1.90475	1.91299		1.93541	2.64907	2.08812	2.18937	1.20655	1.40769	0.607437	0.966158
1	1.05263	1.20146	2.14285	1	2		0.628378	0.917285	0.566893	0.556329	1.25115	1.02902		1.89415	1.66666	2.43803	2.70696	2.46597	1.99019	1.90122	2.02782		1.93281	2.62154	2.0705	2.18531	0.797024	1.35348	1.04747	1.02415
1.6995	1.81932	1	2.05263	1	2		1.06793	0.763475	0.566893	0.961535	1.19848	1.02902		1.88821	1.56991	2.43449	1.41836	2.46348	2.00001	1.90064	1.93961		1.92674	2.61773	2.06842	2.18464	0.750759	0.709179	1.05264	0.979602
8.91596	1.66328	1	2	1.205	2.29798		5.60259	0.763475	0.683107	0.879066	1.16775	1.18233		1.88756	1.48472	2.4205	3.0816	2.45897	2.84553	1.89887	3.09293		1.92608	2.60269	2.06463	2.18261	0.710018	1.5408	1.49765	1.56208
1	1	1	1.3141	1	1.39285		0.628378	0.763475	0.566893	0.528513	0.767268	0.716634		1.88001	1.72675	2.41806	2.78882	2.45279	1.43561	1.8967	1.94049		1.91837	2.60006	2.05944	2.18011	0.825762	1.39441	0.755583	0.980047
12.0979	4.40011	1.07724	1.26341	1.236	1.26866		7.60207	0.822446	0.70068	2.32552	0.737672	0.652737		1.86693	1.85185	2.41293	4.73625	2.42735	1.23652	1.89174	3.17284		1.90503	2.59455	2.03808	2.17441	0.885588	2.36812	0.650799	1.60245
1.80068	2.07761	1	1	5.09851	5.49752		1.13151	0.763475	2.89031	1.09804	0.583873	2.82852		1.85895	4.60639	2.4068	1.89781	2.42241	1.4484	1.88996	1.62836		1.89689	2.58796	2.03393	2.17237	2.20286	0.948905	0.762314	0.822405
1.14169	1.76469	1	1.33333	1.19266	2.1519		0.717412	0.763475	0.676111	0.932662	0.778496	1.10717		1.85195	2.48952	2.40672	1.83085	2.42033	2.07102	1.88883	2.63396		1.88975	2.58787	2.03218	2.17107	1.19053	0.915426	1.09001	1.33028
1	1.28076	1.71782	1.87604	1	1		0.628378	1.31151	0.566893	0.676899	1.09537	0.514509		1.84919	3.00882	2.40297	5.46301	2.41653	2.07318	1.88156	2.32186		1.88693	2.58384	2.02899	2.16272	1.43887	2.7315	1.09115	1.17266
2.24249	3.29243	1.06028	1.58266	1	2		1.40913	0.809498	0.566893	1.74009	0.924073	1.02902		1.84554	1.62869	2.40091	2.542	2.41534	1.33026	1.87891	3.37869		1.88321	2.58162	2.02799	2.15967	0.778868	1.271	0.700139	1.70641
1.69629	1.71428	1	1.17647	2.03651	2.68053		1.06591	0.763475	1.15448	0.90602	0.68691	1.37916		1.84523	1.51509	2.40082	2.28699	2.41176	1.21212	1.86731	1.52026		1.88289	2.58152	2.02499	2.14633	0.724544	1.1435	0.637957	0.767808
1	1.55998	3.49798	3.26087	1	1.33334		0.628378	2.67062	0.566893	0.82447	1.90394	0.686016		1.84068	1.69131	2.37937	3.93983	2.40249	2.075	1.86116	3.43771		1.87825	2.55846	2.0172	2.13926	0.808814	1.96992	1.09211	1.73622
1	1.33333	1	3	1	1.53846		0.628378	0.763475	0.566893	0.704683	1.75162	0.791552		1.83769	1.35186	2.3718	3.72519	2.39033	1.56322	1.85839	2.25482		1.87519	2.55032	2.00699	2.13609	0.646483	1.8626	0.822746	1.1388
2.03188	2.0198	1	1.77273	1	1.42857		1.27679	0.763475	0.566893	1.06749	1.03505	0.735012		1.83738	2.81208	2.37006	3.5117	2.38393	1.12075	1.85735	2.26607		1.87488	2.54845	2.00162	2.13488	1.34479	1.75585	0.589869	1.14448
1	1.33333	1.18736	1.52809	1	1.77272		0.628378	0.90652	0.566893	0.704683	0.892211	0.912081		1.83486	1.48025	2.35802	3.49515	2.37117	1.92777	1.85531	1.78277		1.8723	2.53551	1.99091	2.13254	0.707882	1.74757	1.01462	0.900388
1	1.33333	1	2	1	1.46465		0.628378	0.763475	0.566893	0.704683	1.16775	0.753576		1.83329	1.94409	2.35283	2.53846	2.36972	2.72728	1.83837	2.62499		1.87071	2.52992	1.98969	2.11307	0.929698	1.26923	1.43541	1.32575
1	2	1	2	1	1.53846		0.628378	0.763475	0.566893	1.05703	1.16775	0.791552		1.8322	1.72186	2.35208	3.87608	2.36969	1.52716	1.8351	1.55315		1.86959	2.52912	1.98967	2.10931	0.823422	1.93804	0.803771	0.784419
2.24934	2.7668	1	1.14706	1.55059	2.0783		1.41343	0.763475	0.879019	1.46229	0.669738	1.0693		1.82641	2.22273	2.34908	4.62707	2.36617	2.46154	1.82301	3.36828		1.86369	2.52589	1.98671	2.09541	1.06295	2.31353	1.29555	1.70115
1.19266	2.11894	1	1.31783	1.85525	2.78571		0.749441	0.763475	1.05173	1.11989	0.769446	1.43327		1.82587	1.28572	2.34366	3.2537	2.3595	1.50944	1.82301	2.4		1.86313	2.52006	1.98111	2.09541	0.614852	1.62685	0.794442	1.21212
7.04976	2.40189	1	1.33333	1	1.54255		4.42991	0.763475	0.566893	1.26943	0.778496	0.793656		1.81786	2.59049	2.31569	2.52281	2.34258	1.29464	1.82052	3.80806		1.85496	2.48999	1.9669	2.09255	1.23882	1.26141	0.681388	1.92326
1.30959	2.85382	1	1.14706	1.56965	1.14286		0.822917	0.763475	0.889824	1.50828	0.669738	0.588012		1.81393	1.14768	2.30849	4.53564	2.34167	1.69232	1.81404	2.70647		1.85095	2.48225	1.96614	2.0851	0.548841	2.26782	0.890695	1.3669
1.98711	2.75	1	2	1.16636	2.70269		1.24866	0.763475	0.661202	1.45341	1.16775	1.39056		1.81188	1.33333	2.29528	1.41917	2.34124	2.68568	1.80909	2.21945		1.84885	2.46804	1.96578	2.07941	0.637622	0.709585	1.41352	1.12093
1	2	1.4842	2.5	1.32908	2.73972		0.628378	1.13315	0.753447	1.05703	1.45968	1.40961		1.81111	4.82145	2.28072	6.00003	2.33393	1.84175	1.80221	2.05881		1.84807	2.45239	1.95964	2.0715	2.3057	3.00001	0.969341	1.03981
1	2.05262	1	2	1.54744	2.09143		0.628378	0.763475	0.877234	1.08484	1.16775	1.07606		1.80934	1.30483	2.27407	2.51503	2.32257	1.50202	1.80009	2.95539		1.84626	2.44524	1.9501	2.06906	0.62399	1.25752	0.790538	1.49262
4.18662	2.43903	1	2.22222	1	1.44928		2.63078	0.763475	0.566893	1.28906	1.2975	0.745668		1.8084	1.2787	2.27175	4.08274	2.32176	1.48464	1.79715	2.34452		1.8453	2.44274	1.94942	2.06569	0.611496	2.04137	0.781387	1.1841
1	1.33332	1	1.81818	1	1.52809		0.628378	0.763475	0.566893	0.704677	1.06159	0.786216		1.80228	2.93819	2.26893	1.67547	2.31192	1.26437	1.79413	1.7731		1.83906	2.4397	1.94116	2.06222	1.40509	0.837736	0.665459	0.895505
4.43136	3.08057	1	1.33333	1	2		2.78457	0.763475	0.566893	1.62812	0.778496	1.02902		1.80219	3.24987	2.26771	4.15762	2.30482	2.33461	1.78669	3.52295		1.83897	2.43839	1.9352	2.05367	1.55414	2.07881	1.22874	1.77927
1	1.63935	1	1.5	1	1.33333		0.628378	0.763475	0.566893	0.866418	0.87581	0.68601		1.79718	3.13171	2.2538	4.48181	2.30036	1.74673	1.78595	1.56076		1.83386	2.42345	1.93146	2.05281	1.49764	2.24091	0.91933	0.788261
1	1.8421	1.91509	2.13752	1	1.5		0.628378	1.46212	0.566893	0.973574	1.24804	0.771764		1.79432	1.14402	2.25215	3.1074	2.29528	2.11104	1.78294	3.19638		1.83094	2.42166	1.92719	2.04935	0.54709	1.5537	1.11107	1.61433
5.9352	3.81223	1	2	3.23314	3.19892		3.72955	0.763475	1.83285	2.01481	1.16775	1.64587		1.78477	1.28205	2.24787	4.51983	2.29293	2.6797	1.78109	3.12244		1.8212	2.41706	1.92521	2.04723	0.6131	2.25992	1.41037	1.57699
1.18334	2.50241	3.59308	4.2216	1.49976	1.41313		0.743584	2.74323	0.850204	1.32256	2.46488	0.727068		1.78331	1.09756	2.24379	6.5344	2.29293	2.2768	1.7797	2.15221		1.8197	2.41268	1.92521	2.04563	0.524874	3.2672	1.19832	1.08698
4.19695	5.16625	1	2	1.61599	2.44764		2.63727	0.763475	0.916094	2.73043	1.16775	1.25933		1.7797	1.26898	2.24373	2.49266	2.29073	1.49426	1.77894	1.9811		1.81602	2.41261	1.92336	2.04476	0.606847	1.24633	0.786451	1.00056
2.74016	4.292	1	1.30435	1	1		1.72185	0.763475	0.566893	2.26838	0.761575	0.514509		1.77769	2.32642	2.24369	2.50948	2.28429	3.30845	1.77784	2.90428		1.81397	2.41257	1.91796	2.0435	1.11253	1.25474	1.74129	1.46681
1	1.39285	1	1.25807	1	1.33333		0.628378	0.763475	0.566893	0.73614	0.734554	0.68601		1.77695	1.9055	2.24285	1.4664	2.27866	1.30991	1.77586	2.66911		1.81322	2.41167	1.91323	2.04122	0.911245	0.733202	0.689428	1.34803
1	1.77273	1	1.56	1	1.39285		0.628378	0.763475	0.566893	0.936911	0.910843	0.716634		1.77107	4.24202	2.22634	3.80271	2.27861	1.59997	1.77321	2.11171		1.80721	2.39392	1.91319	2.03818	2.02861	1.90135	0.842091	1.06652
1	1.14705	1	2	1	1.5		0.628378	0.763475	0.566893	0.606231	1.16775	0.771764		1.76675	2.4985	2.21604	1.84332	2.26808	1.98818	1.77172	1.41035		1.8028	2.38284	1.90435	2.03646	1.19483	0.921658	1.04641	0.712297
1.50057	2.95932	1	1.63462	1.0843	2.30768		0.942924	0.763475	0.614683	1.56404	0.954411	1.18732		1.76368	1.4427	2.20205	2.13163	2.25997	1.58908	1.75871	3.30823		1.79968	2.3678	1.89754	2.02151	0.689924	1.06581	0.836359	1.67082
2.88963	3.81989	1.00417	1.30435	1	1.91852		1.81578	0.766659	0.566893	2.01886	0.761575	0.987096		1.7593	1.23637	2.19859	3.56835	2.25734	1.88953	1.75645	1.07156		1.7952	2.36407	1.89533	2.0189	0.591252	1.78418	0.99449	0.541191
1	1.53306	1.33298	1.54255	1	2.05263		0.628378	1.0177	0.566893	0.810243	0.900654	1.0561		1.75924	1.90165	2.17885	3.31969	2.25261	1.19725	1.75312	2.57424		1.79514	2.34285	1.89136	2.01508	0.9094	1.65984	0.630131	1.30012
1.50625	1.54908	1	1.05263	2.81098	3.16881		0.946494	0.763475	1.59353	0.818709	0.614603	1.63038		1.75645	1.57608	2.1753	1.5625	2.24644	2.36843	1.74358	1.32899		1.79229	2.33904	1.88618	2.00411	0.75371	0.78125	1.24654	0.671208
1.63519	3.06204	1	2	1	1.53846		1.02752	0.763475	0.566893	1.61833	1.16775	0.791552		1.75454	2.46881	2.17421	1.7032	2.24628	1.98392	1.74134	1.40433		1.79035	2.33786	1.88605	2.00154	1.18063	0.851598	1.04417	0.709258
13.9331	2.29121	1.50057	1.58575	1	1		8.75526	1.14565	0.566893	1.21093	0.925877	0.514509		1.73539	3.67066	2.17337	2.55195	2.24155	1.27687	1.73142	3.06182		1.7708	2.33696	1.88208	1.99014	1.75537	1.27598	0.672038	1.54637
1	1.14705	1	1	1	1.56		0.628378	0.763475	0.566893	0.606231	0.583873	0.802634		1.73416	2.83057	2.17304	3.15847	2.24111	1.43113	1.72483	2.03892		1.76955	2.33661	1.8817	1.98256	1.35363	1.57923	0.753227	1.02976
1.32908	2.3973	1.19273	2.4	1.34927	2.29412		0.835164	0.91062	0.764892	1.267	1.4013	1.18035		1.73388	1.86853	2.172	1.45111	2.2314	1.46048	1.72028	4.16966		1.76927	2.33548	1.87355	1.97733	0.893564	0.725556	0.768672	2.10589
3.06577	2.03561	1	1.17647	1.39764	2.52414		1.92646	0.763475	0.792313	1.07585	0.68691	1.29869		1.7269	1.25309	2.1609	3.67842	2.23004	1.64609	1.71758	1.29916		1.76214	2.32354	1.87241	1.97423	0.59925	1.83921	0.866365	0.656142
1.1277	2.30768	1	2	1	1.93396		0.708621	0.763475	0.566893	1.21964	1.16775	0.99504		1.72592	1.62457	2.16024	1	2.22958	1.12803	1.70829	1.46616		1.76114	2.32283	1.87203	1.96356	0.776898	0.5	0.593701	0.740485
1	1.33333	1.19266	1.53846	5.19864	1.53517		0.628378	0.910566	2.94707	0.704683	0.898266	0.789859		1.72243	2.36461	2.15878	1.40808	2.22752	2.44856	1.70203	3.14575		1.75758	2.32127	1.8703	1.95636	1.1308	0.70404	1.28872	1.58876
2.53051	2.74815	1	1.17647	1.35165	2.42056		1.59012	0.763475	0.766241	1.45243	0.68691	1.2454		1.71838	3.2089	2.15715	1.37371	2.22637	1.83333	1.69865	1.45004		1.75345	2.31952	1.86933	1.95247	1.53455	0.686856	0.964911	0.732342
1	1.33333	1	1.5	1	1.39285		0.628378	0.763475	0.566893	0.704683	0.87581	0.716634		1.71825	2.81842	2.15604	2.31516	2.22462	1.48472	1.69837	2.0369		1.75332	2.31832	1.86786	1.95215	1.34782	1.15758	0.781431	1.02874
1	1.33333	1.32515	1.97469	1.5541	1.26643		0.628378	1.01172	0.881009	0.704683	1.15297	0.65159		1.70137	1.99999	2.14756	3.73204	2.21741	2.22222	1.69677	2.16561		1.73609	2.3092	1.86181	1.95031	0.956432	1.86602	1.16959	1.09374
1	2	1	1.14706	1	2		0.628378	0.763475	0.566893	1.05703	0.669738	1.02902		1.70134	2.28571	2.13423	5.59805	2.21675	1.2217	1.695	4.09244		1.73607	2.29487	1.86125	1.94828	1.09306	2.79902	0.642998	2.06689
1.12248	1.55039	1	1.53846	2.03968	1.6254		0.705341	0.763475	1.15628	0.819402	0.898266	0.836283		1.69994	1.13736	2.11379	4.6686	2.21616	1.38764	1.69163	1.74173		1.73464	2.27289	1.86076	1.9444	0.543903	2.3343	0.730339	0.879664
2.10551	3.5294	1	2	3.05998	1.71429		1.32306	0.763475	1.73468	1.86533	1.16775	0.882018		1.69762	1.67902	2.11298	1.18518	2.21063	2.05064	1.69082	2.57142		1.73227	2.27202	1.85611	1.94347	0.802938	0.592592	1.07928	1.2987
1	1.88678	1	1.62162	1	2.05263		0.628378	0.763475	0.566893	0.997188	0.946821	1.0561		1.69619	1.74359	2.10426	5.40658	2.20878	1.09092	1.68884	1.1768		1.73081	2.26264	1.85456	1.9412	0.833814	2.70329	0.574169	0.594345
1	3	1	1.2	1	1.62922		0.628378	0.763475	0.566893	1.58554	0.700648	0.838249		1.69181	3.69664	2.09183	2.46315	2.19984	1.43629	1.6812	2.78204		1.72634	2.24928	1.84706	1.93241	1.7678	1.23158	0.755943	1.40507
1.21921	1.68664	1	1.3141	1	1.63935		0.766124	0.763475	0.566893	0.891412	0.767268	0.843461		1.67897	1.82844	2.08712	3.8689	2.19481	1.98726	1.67694	2.42468		1.71323	2.24421	1.84283	1.92752	0.874391	1.93445	1.04593	1.22459
2.62699	1.21181	1	1.14706	3.39303	5.04828		1.65074	0.763475	1.92349	0.640458	0.669738	2.59739		1.67796	2.69389	2.08543	2.60261	2.18778	1.16738	1.67336	2.48567		1.7122	2.24239	1.83693	1.9234	1.28826	1.30131	0.614412	1.25539
1	1.25807	1	1.11111	1	2		0.628378	0.763475	0.566893	0.664907	0.648748	1.02902		1.66815	1.18421	2.08375	3.57552	2.18362	1.19814	1.65027	2.37783		1.70219	2.2406	1.83343	1.89687	0.566312	1.78776	0.6306	1.20093
1.51067	2.46367	1	1.39286	1	2		0.949271	0.763475	0.566893	1.30208	0.813254	1.02902		1.66584	1.71428	2.08067	4.09155	2.18254	1.60111	1.63948	1.488		1.69984	2.23728	1.83252	1.88446	0.819796	2.04578	0.842688	0.751514
1.15953	1.55555	1	2	1	1.25		0.728623	0.763475	0.566893	0.822129	1.16775	0.643136		1.66496	2.4954	2.07492	3.40354	2.18106	1.2071	1.63806	2.18233		1.69894	2.2311	1.83128	1.88283	1.19334	1.70177	0.635318	1.10219
8.71912	2.53768	1	1.2	1.08132	2.0297		5.4789	0.763475	0.612993	1.3412	0.700648	1.0443		1.66413	1.78403	2.07492	1.21803	2.18105	1.33876	1.63525	2.3828		1.69809	2.2311	1.83128	1.8796	0.853153	0.609017	0.704613	1.20343
1	1.36986	1.33578	1.35055	2.30379	1.52242		0.628378	1.01984	1.306	0.723989	0.78855	0.783299		1.66123	2.46881	2.06696	3.95316	2.17373	2.46835	1.63251	2.77021		1.69513	2.22253	1.82513	1.87645	1.18063	1.97658	1.29913	1.3991
1	1.25807	1.236	2.14285	1	1.14706		0.628378	0.943656	0.566893	0.664907	1.25115	0.590173		1.66009	1.34654	2.05626	2.35939	2.17136	2.56352	1.63158	2.34134		1.69397	2.21104	1.82314	1.87538	0.643939	1.17969	1.34922	1.18249
9.09832	3.81637	1	2	1.00754	2.10145		5.71718	0.763475	0.571168	2.017	1.16775	1.08122		1.65442	1.16466	2.05118	3.75367	2.16893	1	1.62912	2.25001		1.68818	2.20556	1.8211	1.87255	0.556959	1.87683	0.526316	1.13637
1.24047	1.93396	1	1.33333	2.59751	2.20799		0.779483	0.763475	1.47251	1.02212	0.778496	1.13603		1.65137	3.4731	2.04808	2.77058	2.16866	2.09235	1.62579	1.89305		1.68507	2.20224	1.82087	1.86872	1.6609	1.38529	1.10124	0.956086
1	1.44664	1	1.81818	1	1.33333		0.628378	0.763475	0.566893	0.764568	1.06159	0.68601		1.64883	3.77153	2.04684	1.39785	2.16579	1.68094	1.6175	2.72732		1.68248	2.2009	1.81847	1.85919	1.80361	0.698924	0.884703	1.37743
3.0621	4.83537	1	1.83544	1.55059	2.70318		1.92415	0.763475	0.879019	2.55556	1.07166	1.39081		1.64048	1.36791	2.03019	5.93314	2.16284	3.73747	1.616	2.23882		1.67396	2.183	1.81599	1.85747	0.65416	2.96657	1.96709	1.13072
2.30607	3.30645	1	2	1	1.25806		1.44908	0.763475	0.566893	1.7475	1.16775	0.647283		1.63096	1.01386	2.02805	2.04494	2.16109	1.38091	1.60614	4.13795		1.66424	2.1807	1.81452	1.84614	0.484845	1.02247	0.726795	2.08987
2.8238	2.96681	1	2	1	1.39285		1.77441	0.763475	0.566893	1.568	1.16775	0.716634		1.62788	1.9863	2.02536	2.65311	2.15953	1.18614	1.60459	3.04609		1.6611	2.17781	1.81321	1.84435	0.949882	1.32656	0.624284	1.53843
1.88095	1.63015	1	1.55745	1	1.57895		1.18195	0.763475	0.566893	0.861556	0.909354	0.812384		1.6274	1.26788	2.01791	3.50515	2.15555	1.67291	1.60318	2.29186		1.66061	2.1698	1.80986	1.84273	0.606321	1.75257	0.88048	1.15751
2.31536	3.0303	1.01651	1.12615	1	1		1.45492	0.77608	0.566893	1.60155	0.657529	0.514509		1.62419	2.66895	2.01744	4.07359	2.15293	1.51969	1.59875	2.65456		1.65733	2.16929	1.80766	1.83764	1.27634	2.0368	0.799835	1.34069
1	1.59999	1	1.91011	1	1.49122		0.628378	0.763475	0.566893	0.845616	1.11526	0.767246		1.62381	1.71694	2.01744	1.81965	2.15093	1.51829	1.59672	1.84301		1.65695	2.16929	1.80598	1.83531	0.821071	0.909824	0.799101	0.930811
1.70389	2.68394	1	1.33333	1.62562	2.69736		1.07069	0.763475	0.921553	1.4185	0.778496	1.38782		1.62172	1.60806	2.01008	1.66977	2.14602	2.46289	1.59374	2.61439		1.65482	2.16138	1.80187	1.83189	0.769004	0.834884	1.29626	1.3204
1.44499	2.54347	1.03373	2.5	5.86994	1.40902		0.907999	0.789227	3.32763	1.34426	1.45968	0.724954		1.62161	1.24088	2.00663	1.68129	2.13757	3.24478	1.59035	1.42157		1.6547	2.15766	1.79477	1.82799	0.59341	0.840647	1.70778	0.717964
6.26198	3.14574	1	2	1.54604	2.34389		3.93489	0.763475	0.87644	1.66257	1.16775	1.20595		1.6103	1.20238	2.00388	4.51126	2.13308	1.87501	1.58965	3.48232		1.64317	2.15471	1.791	1.82718	0.575	2.25563	0.986847	1.75875
1	2.05262	1	1.53846	1	2		0.628378	0.763475	0.566893	1.08484	0.898266	1.02902		1.60952	1.33334	2.0032	3.64614	2.13059	1.15044	1.58189	1.57609		1.64236	2.15398	1.78891	1.81827	0.637625	1.82307	0.605496	0.796004
1.73783	2.67967	1	1.33333	1.58102	2.63157		1.09201	0.763475	0.89627	1.41624	0.778496	1.35397		1.60715	2.0198	2.00256	2.055	2.12871	1.74466	1.57636	2.90088		1.63995	2.15329	1.78733	1.81191	0.965903	1.0275	0.918243	1.46509
1.06014	1.99999	1	1.39286	1	3		0.666168	0.763475	0.566893	1.05702	0.813254	1.54353		1.60282	1.71452	1.99742	1.45454	2.12828	2.18182	1.57583	3.11111		1.63553	2.14777	1.78697	1.8113	0.819914	0.727271	1.14833	1.57127
1.61425	2.4	1.00417	1.855	1.62912	2.66254		1.01436	0.766659	0.923537	1.26843	1.08309	1.3699		1.59889	1.47055	1.99552	4.79453	2.12487	1.29699	1.57474	1.25382		1.63152	2.14572	1.7841	1.81005	0.70324	2.39726	0.682625	0.63324
1	1.33333	2.49587	1.15477	1	1.91011		0.628378	1.90554	0.566893	0.704683	0.67424	0.982769		1.59872	1.52809	1.98956	2.40001	2.12177	1.82934	1.57143	1.875		1.63134	2.13932	1.78151	1.80624	0.73076	1.20001	0.962812	0.946969
2.23805	1.32588	1	2	1	1.89584		1.40634	0.763475	0.566893	0.700745	1.16775	0.975427		1.59502	1.9802	1.977	3.54338	2.11316	2.40242	1.56942	1.55936		1.62757	2.12581	1.77427	1.80393	0.946965	1.77169	1.26443	0.787558
9.93729	5.4171	1	1.5	1.8256	3.06283		6.24437	0.763475	1.03492	2.86301	0.87581	1.57585		1.59502	1.08108	1.97682	2.349	2.11151	2.57142	1.56557	3.07905		1.62757	2.12562	1.77289	1.79951	0.516991	1.1745	1.35338	1.55508
1	1.42857	1	1.56	1.21921	1.5		0.628378	0.763475	0.691162	0.755018	0.910843	0.771764		1.59501	4.46898	1.97045	2.13162	2.10618	1.78603	1.56523	1.63346		1.62756	2.11876	1.76841	1.79912	2.13714	1.06581	0.940017	0.824982
4.70238	4.43196	1.06014	1.95946	1	2		2.95487	0.809391	0.566893	2.34235	1.14408	1.02902		1.5911	3.23988	1.96777	4.16297	2.10475	1.25	1.557	2.1159		1.62357	2.11589	1.76722	1.78966	1.54937	2.08148	0.657894	1.06864
4.25297	2.66269	1	1.2	1	1		2.67247	0.763475	0.566893	1.40727	0.700648	0.514509		1.58435	2.69306	1.96632	1.88846	2.10401	2.40527	1.55348	1.63346		1.61668	2.11432	1.76659	1.78561	1.28787	0.94423	1.26593	0.824982
1	2	1	1.56	2.74195	2.63768		0.628378	0.763475	1.55439	1.05703	0.910843	1.35711		1.58131	2	1.96228	1.39104	2.10115	1.57895	1.55233	1.25996		1.61358	2.10998	1.76419	1.78429	0.956435	0.695522	0.831027	0.636341
1	1.33332	1	2	1	1.77272		0.628378	0.763475	0.566893	0.704677	1.16775	0.912081		1.57988	1.63945	1.96209	1.5654	2.09026	2.33331	1.55154	1.8		1.61212	2.10978	1.75504	1.78338	0.784013	0.782698	1.22806	0.909088
2.27935	4.17852	1	1.53846	1	1.14286		1.43229	0.763475	0.566893	2.2084	0.898266	0.588012		1.57927	1.3642	1.96114	5.97492	2.08968	1.54081	1.54222	3.71555		1.6115	2.10876	1.75456	1.77267	0.652385	2.98746	0.810952	1.87654
1	1.42856	1	1.10574	1	1.46465		0.628378	0.763475	0.566893	0.755013	0.645612	0.753576		1.57683	1.9802	1.95267	1.41771	2.08412	1.51974	1.54084	1.17707		1.60901	2.09964	1.74989	1.77108	0.946965	0.708856	0.799861	0.594477
1.22108	2.15053	1.85525	1.64434	1.57174	2.10663		0.767299	1.41644	0.891009	1.13658	0.960086	1.08388		1.57355	6.19466	1.94577	2.71992	2.08336	2.18436	1.5377	3.13674		1.60566	2.09222	1.74925	1.76747	2.96239	1.35996	1.14966	1.58421
1.01859	5	1	2	2.26249	1.6		0.640059	0.763475	1.28259	2.64257	1.16775	0.823215		1.56655	1.75258	1.94495	2.8475	2.0758	1.20068	1.53467	1.94992		1.59852	2.09134	1.7429	1.76399	0.838115	1.42375	0.631935	0.984807
2.65995	3.31855	1.07867	1.73825	2.49535	1.99282		1.67145	0.823538	1.4146	1.7539	1.01492	1.02532		1.56417	1.38091	1.94248	4.14283	2.07382	2.35757	1.53352	3.13914		1.59609	2.08868	1.74125	1.76267	0.660375	2.07141	1.24083	1.58543
2.80643	1.98242	1.34521	2.57639	1	1.50001		1.7635	1.02703	0.566893	1.04774	1.50429	0.771769		1.55897	1.59729	1.94075	1.25524	2.0705	1.75039	1.53205	2.02064		1.59078	2.08683	1.73846	1.76097	0.763852	0.627621	0.921258	1.02053
2.83744	2.64445	1	2	1.04585	1.88291		1.78298	0.763475	0.592885	1.39763	1.16775	0.968774		1.55598	1.99031	1.93227	1.84496	2.06752	1.21181	1.52861	1.11737		1.58773	2.07771	1.73595	1.75703	0.951799	0.922478	0.637793	0.564327
1.3596	1.90475	1	1.63461	6.92721	2.2423		0.854342	0.763475	3.92699	1.00669	0.954405	1.15368		1.55154	2.32898	1.9273	1.35802	2.06186	2.29212	1.52734	1.02563		1.5832	2.07237	1.7312	1.75557	1.11376	0.67901	1.20638	0.517997
1.89496	2.33378	1	1.53846	1.03147	1.21212		1.19075	0.763475	0.584734	1.23343	0.898266	0.623647		1.54707	1.94251	1.92677	2.30032	2.05404	1.35134	1.52387	2.48298		1.57864	2.0718	1.72463	1.75157	0.928941	1.15016	0.711234	1.25403
4.37556	2.97102	1	1.27193	1	1.33334		2.7495	0.763475	0.566893	1.57022	0.742646	0.686016		1.54397	1.16667	1.92675	3.64496	2.04002	1.68387	1.52193	1.40484		1.57548	2.07178	1.71286	1.74935	0.55792	1.82248	0.886247	0.709513
1.24371	1.74626	1	2	1.8128	1.61149		0.781519	0.763475	1.02766	0.922922	1.16775	0.829126		1.54209	2.60518	1.92194	3.93396	2.03882	1.46269	1.521	2.0163		1.57356	2.0666	1.71185	1.74828	1.24584	1.96698	0.769838	1.01833
1	1.39285	1	1.33333	1	1.33334		0.628378	0.763475	0.566893	0.73614	0.778496	0.686016		1.54038	3.16178	1.91898	1.73598	2.02586	1.59389	1.52018	1.13924		1.57181	2.06342	1.70097	1.74734	1.51202	0.867988	0.838891	0.575376
5.92011	4.70533	1	1.1039	1	2		3.72006	0.763475	0.566893	2.48683	0.644538	1.02902		1.53467	1.77592	1.91891	1.51948	2.01332	1.37502	1.51715	3.02485		1.56599	2.06334	1.69044	1.74385	0.849277	0.759741	0.723695	1.5277
1.23259	2.12727	1	1.40484	1	2		0.774532	0.763475	0.566893	1.12429	0.820249	1.02902		1.53088	2.10906	1.91319	1.55844	2.01304	2.35518	1.51661	1.27493		1.56212	2.0572	1.69021	1.74323	1.00859	0.77922	1.23957	0.643902
1	1.49999	1	1.53846	1.55782	2.98829		0.628378	0.763475	0.883118	0.792765	0.898266	1.5375		1.52971	2.26208	1.91036	2.60003	2.01202	2.27472	1.51107	1.55556		1.56093	2.05415	1.68935	1.73686	1.08176	1.30002	1.19722	0.785634
1	1.6292	1	1.33333	1.55059	2.66667		0.628378	0.763475	0.879019	0.861054	0.778496	1.37203		1.52225	1.28572	1.9063	2.10186	2.00776	1.19718	1.50287	1.51899		1.55332	2.04979	1.68577	1.72743	0.614852	1.05093	0.630095	0.767168
1.40321	2.64447	1	1.53846	1.32629	6		0.881746	0.763475	0.751865	1.39764	0.898266	3.08705		1.52156	2.27572	1.90122	2.6463	2.00302	1.12383	1.50047	1.73568		1.55261	2.04432	1.6818	1.72468	1.08829	1.32315	0.591492	0.876607
1.92119	2.93549	1	1.27491	2.56234	4.26487		1.20723	0.763475	1.45257	1.55145	0.744386	2.19431		1.52041	2.44612	1.8967	1.53845	1.9967	1.83004	1.49407	1.81933		1.55143	2.03946	1.67649	1.71732	1.16978	0.769227	0.963177	0.918852
4.38106	3.34704	1	3	1	1.39285		2.75296	0.763475	0.566893	1.76896	1.75162	0.716634		1.51942	1.21059	1.89092	2.25748	1.99304	1.32425	1.48837	1.45454		1.55043	2.03324	1.67341	1.71077	0.578924	1.12874	0.696973	0.734619
1	1.25806	1	2	4.6886	1.14431		0.628378	0.763475	2.65794	0.664901	1.16775	0.588758		1.51804	2.19962	1.88382	3.58055	1.98794	1.34653	1.48658	1.51492		1.54902	2.02561	1.66913	1.70871	1.0519	1.79027	0.708702	0.765113
4.57176	3.73971	4.70632	1.66463	1	2		2.87279	3.59316	0.566893	1.97649	0.971933	1.02902		1.51474	1.5206	1.8832	5.00994	1.98531	2.64082	1.48585	3.15182		1.54566	2.02494	1.66693	1.70788	0.727177	2.50497	1.38991	1.59183
2.31009	3.79167	1	1.23457	1	4		1.45161	0.763475	0.566893	2.00395	0.720833	2.05804		1.51107	1.48149	1.86853	2.68263	1.97965	1.36694	1.48408	3.92588		1.54191	2.00917	1.66217	1.70583	0.708475	1.34132	0.719441	1.98277
1.94797	3.04347	1	1.53846	1	1.99999		1.22406	0.763475	0.566893	1.60851	0.898266	1.02901		1.51106	2.33871	1.86445	3.11602	1.97834	1.43734	1.48229	1.8932		1.5419	2.00479	1.66107	1.70378	1.11841	1.55801	0.756497	0.956161
1.0228	1.57895	2.33271	3.29944	1	1.77272		0.642705	1.78097	0.566893	0.834496	1.92646	0.912081		1.51106	1.87041	1.84998	4.87114	1.97702	1.12347	1.48178	3.78592		1.5419	1.98922	1.65997	1.70319	0.894464	2.43557	0.591301	1.91208
1	2	1	1.77273	1	3		0.628378	0.763475	0.566893	1.05703	1.03505	1.54353		1.51008	3.31199	1.84554	1.02726	1.97556	1.90852	1.48036	1.15385		1.54089	1.98445	1.65874	1.70156	1.58385	0.513631	1.00448	0.582751
1	2	1	2	1	1.33334		0.628378	0.763475	0.566893	1.05703	1.16775	0.686016		1.50419	1.21984	1.84544	1.96621	1.97482	2.407	1.47985	1.72414		1.53489	1.98434	1.65812	1.70098	0.583346	0.983104	1.26684	0.87078
5.08297	3.0499	1	1.17647	1	1.2		3.19402	0.763475	0.566893	1.61191	0.68691	0.617411		1.49944	1.79106	1.83162	4.38126	1.97304	1.55172	1.47902	1.23932		1.53004	1.96948	1.65662	1.70002	0.856513	2.19063	0.816695	0.625921
5.91801	3.20394	1.16323	1.6129	1.87702	1.8021		3.71874	0.888097	1.06407	1.69332	0.941729	0.927197		1.49908	2.67682	1.8316	2.60869	1.9728	2.43244	1.47851	1.97899		1.52967	1.96946	1.65642	1.69944	1.2801	1.30435	1.28023	0.999489
1	1.39285	1	1.42857	1	1.33333		0.628378	0.763475	0.566893	0.73614	0.834104	0.68601		1.49707	5.9092	1.82052	1.28536	1.95735	2.00995	1.47784	2.01184		1.52763	1.95754	1.64345	1.69866	2.82588	0.642679	1.05787	1.01608
1	2.49998	1	1.37162	1	1.2		0.628378	0.763475	0.566893	1.32127	0.800852	0.617411		1.49553	1.66665	1.82047	2.45027	1.95677	2.82354	1.47405	1.6242		1.52605	1.95749	1.64296	1.69431	0.797022	1.22514	1.48608	0.820305
1	1.26865	1.57706	2.01336	1.73783	2.38095		0.628378	1.20405	0.985164	0.670498	1.17555	1.22502		1.49523	1.56001	1.81823	4.11497	1.95631	1.23831	1.47298	2.4985		1.52575	1.95509	1.64258	1.69308	0.746025	2.05748	0.651744	1.26187
1	1.6	3.44286	2.98195	1	1.63461		0.628378	2.62854	0.566893	0.845621	1.74108	0.841022		1.49407	1.37162	1.81798	3.34545	1.95528	2.08632	1.47252	1.18421		1.52456	1.95481	1.64172	1.69255	0.655932	1.67272	1.09807	0.598088
1	2	2.70329	3.38653	1	1.23457		0.628378	2.0639	0.566893	1.05703	1.9773	0.635198		1.47457	2.77174	1.81751	1.51515	1.95441	2.35988	1.46945	1.57366		1.50466	1.95431	1.64099	1.68903	1.32549	0.757575	1.24204	0.794777
1	1.39422	1	1.81818	1	1.50001		0.628378	0.763475	0.566893	0.736864	1.06159	0.771769		1.46814	1.64371	1.80788	1.86763	1.95403	1.5689	1.46814	1.88293		1.4981	1.94395	1.64066	1.68752	0.786049	0.933813	0.825738	0.950974
1	1.49999	1	2	1	1.76471		0.628378	0.763475	0.566893	0.792765	1.16775	0.907959		1.46814	1.0199	1.80488	1.30611	1.95267	1.42857	1.46801	1.34615		1.4981	1.94073	1.63952	1.68737	0.487736	0.653056	0.751877	0.679874
1	1.71717	1	1.5	1	2		0.628378	0.763475	0.566893	0.907547	0.87581	1.02902		1.46717	1.93315	1.80292	2.337	1.95179	1.21212	1.46797	1.20067		1.49711	1.93863	1.63878	1.68732	0.924465	1.1685	0.637957	0.606399
1.25838	1.9125	1	1.31783	1	2		0.790738	0.763475	0.566893	1.01078	0.769446	1.02902		1.46655	2.3753	1.79381	2.15833	1.94526	4.03807	1.46786	1.45602		1.49648	1.92882	1.6333	1.6872	1.13591	1.07917	2.1253	0.735365
2.29019	1.11284	1.08132	1.34483	2.93572	2.95082		1.4391	0.825561	1.66424	0.588151	0.78521	1.51822		1.4551	1.91476	1.78604	3.48621	1.93919	1.4622	1.46356	1.67291		1.4848	1.92047	1.62821	1.68226	0.915673	1.74311	0.769581	0.844905
3.22885	4.2206	1.39143	1.5	10.0657	1.35565		2.02894	1.06232	5.70617	2.23064	0.87581	0.697494		1.4551	1.90477	1.78526	2.64878	1.93856	1.37089	1.46356	1.3638		1.4848	1.91963	1.62767	1.68226	0.910893	1.32439	0.721519	0.688788
1	1.8085	1	1.16936	1	1.63461		0.628378	0.763475	0.566893	0.955816	0.682758	0.841022		1.45258	2.25438	1.78526	1.47541	1.9383	1	1.46339	2.15833		1.48222	1.91963	1.62746	1.68206	1.07808	0.737704	0.526316	1.09007
2.73255	1.43357	3.06434	2.44445	7.39469	3.32897		1.71707	2.33955	4.192	0.757661	1.42725	1.71279		1.45258	1.46238	1.78393	1.86134	1.93616	1.30816	1.46279	1.99999		1.48222	1.91821	1.62566	1.68137	0.699335	0.93067	0.688505	1.0101
1	1.17647	1.82114	1.34483	1.29107	2.15698		0.628378	1.3904	0.731899	0.62178	0.78521	1.10979		1.44797	1.6694	1.78389	2.93548	1.9343	1.463	1.46035	3.06238		1.47752	1.91816	1.6241	1.67856	0.798337	1.46774	0.770001	1.54665
1	1.77273	1	1.14094	2.12466	2.2		0.628378	0.763475	1.20446	0.936911	0.666165	1.13192		1.44747	1.65871	1.78331	2.69385	1.93154	1.58199	1.44386	1.59618		1.47701	1.91753	1.62178	1.65961	0.793226	1.34692	0.832627	0.806153
2.53009	3.65031	1	3	1	1.79228		1.58985	0.763475	0.566893	1.92924	1.75162	0.922144		1.4471	1.57607	1.77975	2.63119	1.92941	1.53948	1.43929	2.18513		1.47663	1.91371	1.61999	1.65435	0.753706	1.3156	0.810251	1.1036
1	1.69776	1	2	1.133	2.29411		0.628378	0.763475	0.64229	0.897289	1.16775	1.18034		1.44462	1	1.77613	1.33391	1.92843	2.00991	1.43729	1.74248		1.4741	1.90982	1.61917	1.65205	0.478217	0.666956	1.05785	0.880039
2.46597	2.64491	1	2	1	2		1.54956	0.763475	0.566893	1.39787	1.16775	1.02902		1.44407	1.27459	1.77159	2.91946	1.9268	2.00132	1.43471	2.21863		1.47354	1.90493	1.6178	1.64909	0.609528	1.45973	1.05333	1.12052
1.11315	1.24771	1.87642	1.6129	1	2		0.699478	1.4326	0.566893	0.659431	0.941729	1.02902		1.43729	1.04592	1.76736	2.74019	1.9268	1.70854	1.43277	1.59558		1.46662	1.90038	1.6178	1.64686	0.500179	1.3701	0.899232	0.805847
1	1.42857	1.65932	2.72093	5.81604	2.44631		0.628378	1.26685	3.29707	0.755018	1.58868	1.25865		1.43432	2.15991	1.76518	2.44697	1.92215	1.28716	1.43121	2.06777		1.46359	1.89804	1.61389	1.64507	1.03291	1.22348	0.677452	1.04433
3.05464	3.49335	1	1.23457	1.19266	1.2		1.91947	0.763475	0.676111	1.84628	0.720833	0.617411		1.43314	1.40265	1.75806	2.90557	1.92183	1.57407	1.42911	2.4509		1.46238	1.89039	1.61363	1.64266	0.670772	1.45279	0.828459	1.23783
1	1.99999	1	2	1	1.69565		0.628378	0.763475	0.566893	1.05702	1.16775	0.872427		1.43131	1.53948	1.75782	1.2707	1.92129	1.44618	1.42309	3.03797		1.46052	1.89013	1.61318	1.63574	0.736204	0.635348	0.761149	1.53433
1.04358	2.1519	2.03968	2.20779	2.24146	1.6783		0.655762	1.55725	1.27067	1.13731	1.28907	0.863501		1.42965	4.36765	1.75668	1.619	1.91877	1.45989	1.42069	2.96294		1.45883	1.88891	1.61106	1.63298	2.08868	0.8095	0.768363	1.49644
1	1.1326	2.63002	2.15493	1	2.22222		0.628378	2.00796	0.566893	0.598594	1.25821	1.14335		1.42853	1.70365	1.75547	1.46479	1.91859	1.2766	1.41541	1.28267		1.45768	1.8876	1.61091	1.62691	0.814715	0.732396	0.671893	0.647813
1.11759	2.4	1	1.33334	1	1.66667		0.702268	0.763475	0.566893	1.26843	0.778502	0.857517		1.42831	1.16211	1.75406	1.55173	1.91661	2.08753	1.41151	1.88312		1.45746	1.88609	1.60924	1.62242	0.555742	0.775865	1.0987	0.951071
1.71782	1.86693	1.14169	1.95	1	1		1.07944	0.871652	0.566893	0.986697	1.13855	0.514509		1.42711	1.04803	1.75328	1.00708	1.91562	1.39907	1.40971	2.13699		1.45624	1.88524	1.60841	1.62035	0.501185	0.50354	0.736353	1.07929
1.08374	1.59999	1	1.17647	1.54474	2.29798		0.680998	0.763475	0.875703	0.845616	0.68691	1.18233		1.42599	1.20993	1.74508	1.23931	1.90322	1.61489	1.40971	1.80976		1.45509	1.87643	1.598	1.62035	0.57861	0.619657	0.849944	0.914019
1	1.92228	1	1.17647	1	1.5		0.628378	0.763475	0.566893	1.01595	0.68691	0.771764		1.42536	4.99999	1.74358	2.82561	1.90322	1.29524	1.40561	1.72313		1.45445	1.87482	1.598	1.61564	2.39108	1.41281	0.681704	0.87027
1.92176	3.42105	1	1.39285	2.68379	3.02448		1.20759	0.763475	1.52142	1.80807	0.813248	1.55612		1.42222	1.15386	1.74134	1.59946	1.899	1.1745	1.40561	1.71596		1.45125	1.87241	1.59446	1.61564	0.551794	0.799729	0.618155	0.866649
1.10431	2.13919	1	2	1	1.39285		0.693924	0.763475	0.566893	1.13059	1.16775	0.716634		1.41995	1.66666	1.7405	1.90476	1.89379	1.1438	1.40051	2.47927		1.44893	1.8715	1.59008	1.60978	0.797026	0.952379	0.602	1.25216
1.8939	2.53222	1.22056	1.84211	1	1.53846		1.19008	0.931867	0.566893	1.33831	1.07556	0.791552		1.4159	1.45455	1.7361	1.99143	1.88884	1.76624	1.39995	2.58065		1.44479	1.86678	1.58593	1.60913	0.69559	0.995714	0.929598	1.30336
1	1.77273	1	1.53847	1.6995	3		0.628378	0.763475	0.963435	0.936911	0.898272	1.54353		1.41531	1.42857	1.72861	2.01184	1.88741	2.33662	1.39914	2.20716		1.44419	1.85872	1.58473	1.60821	0.683167	1.00592	1.2298	1.11473
9.52904	4.71074	1.2844	2.06185	2.33069	1.42157		5.98783	0.980608	1.32125	2.48969	1.20386	0.731411		1.41531	1.42855	1.72681	2.77115	1.88703	3.53822	1.39588	1.95668		1.44419	1.85678	1.58441	1.60446	0.683159	1.38557	1.86222	0.988221
1	1.33333	1	1.5	1	2.85714		0.628378	0.763475	0.566893	0.704683	0.87581	1.47002		1.41323	1.25327	1.71697	2.60965	1.87941	1.26621	1.39293	2.15471		1.44207	1.8462	1.57801	1.60107	0.599335	1.30483	0.666426	1.08824
1	1.49999	1.11315	1.04317	1	2		0.628378	0.849863	0.566893	0.792765	0.609079	1.02902		1.41314	1.91509	1.71271	2.93826	1.87899	1.45558	1.39148	2.72094		1.44198	1.84162	1.57765	1.5994	0.915831	1.46913	0.766097	1.37421
1	1.76724	1	2	2.62728	3.61275		0.628378	0.763475	1.48939	0.93401	1.16775	1.85879		1.41286	1.66667	1.70592	2.7707	1.87571	1.88649	1.38689	1.26892		1.44169	1.83432	1.5749	1.59413	0.797028	1.38535	0.992892	0.640867
1.32644	1.6129	1.37008	1.67604	1	2.85714		0.833505	1.04602	0.566893	0.852439	0.978595	1.47002		1.41151	1.37931	1.69861	1.94029	1.87334	1.20619	1.38605	1.29747		1.44032	1.82646	1.57291	1.59316	0.659612	0.970147	0.634837	0.655289
1.08374	2.13542	1	1.93396	1.0843	1.46464		0.680998	0.763475	0.614683	1.1286	1.12919	0.753571		1.40971	1.81517	1.69762	1.28076	1.86962	1.75639	1.3797	1.8392		1.43848	1.8254	1.56979	1.58586	0.868045	0.640382	0.924414	0.928887
1	3	1	1.77272	1	1.2		0.628378	0.763475	0.566893	1.58554	1.03504	0.617411		1.40504	1.96604	1.69295	2.22709	1.86825	1.07811	1.37518	2.04006		1.43371	1.82037	1.56864	1.58067	0.940194	1.11354	0.567427	1.03033
3.3167	3.10345	1	2	1.39038	2.0221		2.08414	0.763475	0.788197	1.64021	1.16775	1.04039		1.40504	1.54325	1.69031	1.46838	1.86369	1.37932	1.36872	2.27827		1.43371	1.81754	1.56481	1.57325	0.73801	0.734189	0.725955	1.15064
1	1	1.50057	2.07263	1	1.14706		0.628378	1.14565	0.566893	0.528513	1.21015	0.590173		1.40233	2.11192	1.68863	1.53198	1.86079	1.58129	1.36179	1.91588		1.43094	1.81573	1.56238	1.56528	1.00996	0.765991	0.832256	0.967618
2.34934	2.86258	1.18586	1.53439	2.73618	2.07048		1.47627	0.905375	1.55112	1.51291	0.89589	1.06528		1.4014	2.53225	1.68538	1.76425	1.85917	2.27345	1.35257	2.42424		1.43	1.81223	1.56102	1.55468	1.21097	0.882124	1.19655	1.22436
1	1.33333	1	1.17647	1	2		0.628378	0.763475	0.566893	0.704683	0.68691	1.02902		1.39148	1.31884	1.68499	2.09466	1.85836	1.46616	1.34882	2.0793		1.41988	1.81181	1.56034	1.55037	0.630691	1.04733	0.771664	1.05015
1	2	1	1	1.03373	2.68518		0.628378	0.763475	0.586015	1.05703	0.583873	1.38155		1.39132	1.51399	1.68362	1.49705	1.85819	2.26373	1.34666	2.25779		1.41971	1.81035	1.56019	1.54789	0.724015	0.748527	1.19144	1.1403
2.68566	2.26184	3.12846	2.49547	1	1.63934		1.68761	2.3885	0.566893	1.19541	1.45704	0.843455		1.39132	1.37462	1.67911	1.67494	1.85819	1.21739	1.3458	1.73825		1.41971	1.80549	1.56019	1.54689	0.657368	0.837469	0.640733	0.877906
2.38237	3.19611	1	1.17647	4.84399	3.13252		1.49703	0.763475	2.74603	1.68919	0.68691	1.61171		1.38978	3.21431	1.67897	1.38792	1.85736	1.73905	1.3456	2.37147		1.41814	1.80534	1.5595	1.54667	1.53714	0.693958	0.915288	1.19771
1	1.78007	1.7721	1.95279	2.87749	2.80821		0.628378	1.35295	1.63123	0.940791	1.14018	1.44485		1.3863	2.09303	1.67761	1.91607	1.85735	1.69921	1.3456	1.04858		1.4146	1.80389	1.55948	1.54667	1.00092	0.958036	0.894323	0.529587
7.51106	2.92622	1	2	1	1.14706		4.71978	0.763475	0.566893	1.54655	1.16775	0.590173		1.38303	1.96792	1.67069	2.87169	1.8559	1.5769	1.34474	3.34644		1.41126	1.79644	1.55827	1.54568	0.941093	1.43585	0.829946	1.69012
1	2	1	1.14706	12.1555	3.09876		0.628378	0.763475	6.89088	1.05703	0.669738	1.59434		1.38174	2.06897	1.66677	13	1.85531	1.6	1.34221	1.63637		1.40994	1.79223	1.55777	1.54277	0.989418	6.49999	0.842103	0.826447
1	1.57895	1	1.56	1	1.11111		0.628378	0.763475	0.566893	0.834496	0.910843	0.571676		1.38113	1.76991	1.65489	2.54442	1.84563	1.95668	1.34131	2.5438		1.40931	1.77945	1.54965	1.54173	0.846402	1.27221	1.02983	1.28475
1.06014	2.10809	1	1.27193	1	2		0.666168	0.763475	0.566893	1.11415	0.742646	1.02902		1.37685	2.42385	1.64894	2.13718	1.84369	1.18614	1.34116	2.23208		1.40495	1.77305	1.54802	1.54156	1.15912	1.06859	0.624284	1.12731
1.00417	1.95722	1	2	1	1.8868		0.630998	0.763475	0.566893	1.03442	1.16775	0.970776		1.37685	1.57893	1.64713	2.0653	1.84282	1.89944	1.33687	1.2		1.40495	1.7711	1.54729	1.53663	0.755072	1.03265	0.999704	0.606061
7.28456	2.8554	1	1.14286	2.01119	1.30435		4.57745	0.763475	1.14013	1.50912	0.667286	0.6711		1.37614	1.58736	1.64536	2.90391	1.8415	1.6544	1.33267	1.76558		1.40423	1.7692	1.54618	1.53181	0.759102	1.45195	0.870735	0.891705
1	1.59999	1	1.53846	1	1.33333		0.628378	0.763475	0.566893	0.845616	0.898266	0.68601		1.37474	2.06186	1.64467	1.96243	1.83512	1.52444	1.33267	1.28536		1.4028	1.76847	1.54083	1.53181	0.986017	0.981216	0.802335	0.649171
2.00865	2.83005	1	1.33334	1	1.05405		1.26219	0.763475	0.566893	1.49572	0.778502	0.542318		1.37214	2.56108	1.63436	2.26206	1.83512	1.36205	1.32486	2.36294		1.40015	1.75737	1.54083	1.52283	1.22475	1.13103	0.716867	1.19341
1	2	1	1.33334	1.205	2.2454		0.628378	0.763475	0.683107	1.05703	0.778502	1.15528		1.36714	4.48282	1.63354	1.76923	1.83206	1.5464	1.32476	2.85285		1.39504	1.75649	1.53826	1.52271	2.14376	0.884615	0.813893	1.44083
2.99915	3.53248	1	1.15384	1	1.5		1.8846	0.763475	0.566893	1.86696	0.673697	0.771764		1.36713	2.50143	1.63039	2.07266	1.82666	1.54895	1.32453	2.11767		1.39503	1.75311	1.53372	1.52245	1.19623	1.03633	0.815237	1.06953
1.87532	2.90779	1.4842	1.53846	1	2.05263		1.17841	1.13315	0.566893	1.53681	0.898266	1.0561		1.36713	1.98473	1.6298	2.25162	1.82587	1.32955	1.32347	2.07014		1.39503	1.75247	1.53305	1.52123	0.949131	1.12581	0.699763	1.04552
1.3783	2.35295	1.11315	1.62162	1	1.33334		0.866093	0.849863	0.566893	1.24357	0.946821	0.686016		1.36621	1.1384	1.62699	1.6129	1.81754	1.44625	1.32335	2.57589		1.39409	1.74945	1.52606	1.52109	0.544402	0.806451	0.761186	1.30096
1	1.6	1.33298	3	1	1.14706		0.628378	1.0177	0.566893	0.845621	1.75162	0.590173		1.36415	1.27869	1.62141	1.59826	1.81751	1.12608	1.31918	2.34943		1.39199	1.74345	1.52604	1.5163	0.611492	0.799128	0.592676	1.18658
1	1.33333	1	1.46464	1.09133	3.5		0.628378	0.763475	0.618668	0.704683	0.855164	1.80078		1.36316	3.25826	1.62109	3.70858	1.81723	1	1.3162	2.29038		1.39098	1.74311	1.5258	1.51288	1.55816	1.85429	0.526316	1.15676
1	1.6292	1	1	2.89053	1.79735		0.628378	0.763475	1.63862	0.861054	0.583873	0.924753		1.36135	1.62869	1.61918	1.42715	1.81013	1.47541	1.31438	2.51973		1.38914	1.74105	1.51984	1.51078	0.778868	0.713576	0.776531	1.27259
1	1.44926	1	1.33334	1.3596	2.29411		0.628378	0.763475	0.770748	0.765953	0.778502	1.18034		1.35923	1.50376	1.61873	1.3024	1.80797	2.66178	1.31376	3.15404		1.38697	1.74057	1.51803	1.51007	0.719125	0.651199	1.40093	1.59295
1.73011	2.28572	1.71523	2.58657	1	1.2987		1.08716	1.30954	0.566893	1.20803	1.51023	0.668193		1.35923	1.49484	1.61673	3.25225	1.80688	1	1.31324	1.45161		1.38697	1.73842	1.51711	1.50948	0.714856	1.62613	0.526316	0.733138
5.39708	1.59485	1	1.37097	4.07936	2.63097		3.3914	0.763475	2.31256	0.842899	0.800473	1.35366		1.3582	2.66565	1.61555	2.23053	1.79507	1.69296	1.31069	1.3072		1.38592	1.73715	1.5072	1.50654	1.27476	1.11527	0.891032	0.660199
1	1.33333	2.51676	1.74406	1.16711	2		0.628378	1.92148	0.661627	0.704683	1.01831	1.02902		1.3581	1.06916	1.61187	2.58396	1.7932	1.16085	1.30963	2.50414		1.38581	1.7332	1.50562	1.50532	0.51129	1.29198	0.610974	1.26472
1	2.05262	1.45193	1.94866	1	1.81818		0.628378	1.10851	0.566893	1.08484	1.13777	0.93547		1.3576	1.1624	1.60469	1.98499	1.78779	1.25309	1.30963	2.88718		1.3853	1.72548	1.50108	1.50532	0.555878	0.992494	0.659522	1.45817
1	1.22302	1	1.05405	1.94927	2.54659		0.628378	0.763475	1.10503	0.646382	0.615432	1.31024		1.35576	1.17541	1.59763	1.7919	1.78597	1.59842	1.30731	2.22221		1.38343	1.71789	1.49955	1.50266	0.562101	0.895949	0.841274	1.12233
1.86617	3.59722	1	3	1.5206	2.17391		1.17266	0.763475	0.862018	1.90118	1.75162	1.1185		1.35541	1.71598	1.59401	3.06883	1.78294	1.89935	1.30672	2.24201		1.38307	1.71399	1.49701	1.50198	0.820609	1.53441	0.999658	1.13233
1.5907	3.31705	2.06734	1.40484	1.10431	1.86302		0.99956	1.57836	0.626026	1.75311	0.820249	0.958541		1.3527	1.83564	1.59395	4.43705	1.77737	1.33627	1.30644	2.10528		1.3803	1.71392	1.49233	1.50166	0.877836	2.21853	0.7033	1.06327
1	1.33332	1	2	1	1.23457		0.628378	0.763475	0.566893	0.704677	1.16775	0.635198		1.35016	1.20249	1.59395	1.60156	1.77586	1.66322	1.30644	1.51492		1.37772	1.71392	1.49107	1.50166	0.57505	0.800782	0.875376	0.765113
1	1.72618	1	1.5	1	1.16418		0.628378	0.763475	0.566893	0.912309	0.87581	0.598981		1.34478	1.30482	1.5911	1.93549	1.77559	1.30067	1.30644	1.2		1.37222	1.71086	1.49084	1.50166	0.623987	0.967743	0.684563	0.606063
1.21921	1.79646	1	2	1	1		0.766124	0.763475	0.566893	0.949453	1.16775	0.514509		1.34466	1.62884	1.58958	2.11765	1.77477	1.58265	1.30529	3.10179		1.3721	1.70923	1.49015	1.50033	0.778938	1.05882	0.832975	1.56656
1	2	2.93572	2.00581	1.45511	1.76471		0.628378	2.24135	0.824892	1.05703	1.17114	0.907959		1.34221	2	1.58928	1.16667	1.76679	1.39962	1.30501	1.37931		1.3696	1.70891	1.48345	1.50002	0.956435	0.583335	0.736641	0.69662
1	1.63461	1	1.33334	1	1.99999		0.628378	0.763475	0.566893	0.863913	0.778502	1.02901		1.34186	3.19427	1.58131	1.66899	1.76607	1.48148	1.30426	3.20529		1.36924	1.70033	1.48285	1.49915	1.52756	0.834495	0.779727	1.61883
1.30049	1.92228	1	2	1	1.53846		0.817199	0.763475	0.566893	1.01595	1.16775	0.791552		1.34042	1.33214	1.57724	3.03827	1.76434	1.01704	1.30329	1.41033		1.36777	1.69595	1.48139	1.49804	0.63705	1.51913	0.535286	0.712289
1	1.8868	1	1.57894	1	1.59999		0.628378	0.763475	0.566893	0.997199	0.921901	0.82321		1.33687	1.4	1.57683	1	1.75926	1.78394	1.30196	2.42176		1.36415	1.69551	1.47713	1.4965	0.669505	0.5	0.938918	1.22311
1.89203	2.01631	1	2	1	1.33333		1.18891	0.763475	0.566893	1.06565	1.16775	0.68601		1.33687	1.01385	1.56984	1.73913	1.75885	2.30773	1.30152	3.0303		1.36415	1.688	1.47678	1.496	0.48484	0.869565	1.21459	1.53046
1	1.49122	1	2.43903	1	1.39285		0.628378	0.763475	0.566893	0.78813	1.42408	0.716634		1.33679	4.53489	1.56984	1.47542	1.75645	1.86301	1.29986	1.89282		1.36407	1.688	1.47477	1.49409	2.16866	0.737712	0.98053	0.95597
1.59021	2.80589	1.03373	2.45763	1	1.44928		0.999252	0.789227	0.566893	1.48295	1.43494	0.745668		1.33679	1.81932	1.56312	4.56023	1.75418	1.13827	1.29857	1.81972		1.36407	1.68077	1.47286	1.49261	0.87003	2.28012	0.59909	0.919053
1	1.44926	1.54604	1.64125	1	1.77272		0.628378	1.18036	0.566893	0.765953	0.958282	0.912081		1.33679	1.33934	1.55502	3.09607	1.75406	1.84281	1.29788	1.48149		1.36407	1.67207	1.47276	1.49181	0.640495	1.54803	0.969899	0.748228
1	1.19999	1	1.5	1.83496	3.13158		0.628378	0.763475	1.04023	0.634211	0.87581	1.61123		1.33679	1.21875	1.5507	2.69634	1.75197	1.582	1.29739	2.76865		1.36407	1.66742	1.471	1.49126	0.582827	1.34817	0.832632	1.39831
1.44941	1.79134	1	1.39285	1	1.14706		0.910777	0.763475	0.566893	0.946747	0.813248	0.590173		1.33442	1.55554	1.55016	1.43893	1.75068	1.875	1.29648	1.37049		1.36165	1.66684	1.46993	1.49021	0.743888	0.719467	0.986843	0.692168
2.89655	3.16154	1	1.07527	2.79381	2.4		1.82013	0.763475	1.58379	1.67092	0.627822	1.23482		1.33442	1.4875	1.54744	2.53506	1.74936	2.20424	1.29362	2.07245		1.36165	1.66391	1.46882	1.48692	0.711347	1.26753	1.16013	1.04669
2.44216	4.17856	1	1.50736	1	1.39285		1.5346	0.763475	0.566893	2.20842	0.880107	0.716634		1.3333	1.65227	1.54661	2.95653	1.74892	1.71583	1.29293	2		1.36051	1.66302	1.46845	1.48612	0.790143	1.47826	0.903069	1.0101
1.19266	2.2454	1	1.07527	1	1.22449		0.749441	0.763475	0.566893	1.18672	0.627822	0.630011		1.33136	1.66433	1.5466	2.98758	1.74758	1.40059	1.28562	3.2306		1.35854	1.66301	1.46732	1.47773	0.795913	1.49379	0.737154	1.63162
3.79894	4.72452	1.62562	2.77551	1	1.33333		2.38717	1.24112	0.566893	2.49697	1.62055	0.68601		1.33085	3.21102	1.54004	1.77412	1.74512	3.9128	1.28442	1.41331		1.35801	1.65595	1.46526	1.47634	1.53557	0.887061	2.05937	0.71379
1.05412	1.96634	1	2	1	1.77273		0.662385	0.763475	0.566893	1.03924	1.16775	0.912086		1.32722	2.56597	1.5377	1.87003	1.74134	2.45282	1.28368	2.82861		1.35431	1.65344	1.46208	1.4755	1.22709	0.935017	1.29096	1.42859
1	1.33333	1.39553	2.22847	1	2		0.628378	1.06545	0.566893	0.704683	1.30114	1.02902		1.32572	1.43119	1.53768	2.20758	1.74134	1.13803	1.28293	1.91079		1.35278	1.65342	1.46208	1.47464	0.684422	1.10379	0.598965	0.965047
1.89096	2.52021	1	1.54255	1	1.99998		1.18824	0.763475	0.566893	1.33196	0.900654	1.02901		1.32527	2.47267	1.53467	3.00002	1.73759	1.3769	1.28081	2.22101		1.35232	1.65019	1.45894	1.4722	1.18247	1.50001	0.724684	1.12172
1	1.33333	1	4	1.15153	1.59043		0.628378	0.763475	0.652795	0.704683	2.33549	0.818291		1.32527	1.28571	1.53112	1.56201	1.73493	1.50001	1.27934	1.66152		1.35232	1.64636	1.4567	1.4705	0.614848	0.781007	0.789478	0.839152
1.52639	2.71404	1.2844	2	1	1.27868		0.959149	0.980608	0.566893	1.43441	1.16775	0.657893		1.32139	2.08731	1.52996	1.55154	1.73354	1.40002	1.279	1.60605		1.34836	1.64511	1.45553	1.47011	0.998187	0.775768	0.736852	0.811135
1.92952	1.47467	1	1.16935	4.34727	1.20446		1.21247	0.763475	2.46444	0.779383	0.682752	0.619706		1.31501	1.50001	1.52968	2.57468	1.72861	1.82844	1.27758	4.52458		1.34184	1.64481	1.4514	1.46848	0.71733	1.28734	0.962337	2.28514
1	2	1	1.69565	2.93494	3.01723		0.628378	0.763475	1.6638	1.05703	0.990045	1.55239		1.31501	1.2	1.52913	1.89969	1.7269	1.73913	1.27645	1.56976		1.34184	1.64423	1.44995	1.46718	0.573863	0.949846	0.915332	0.792807
1	1.27869	1	1.36986	2.23259	2.78571		0.628378	0.763475	1.26564	0.675805	0.799825	1.43327		1.31402	3.5147	1.52811	2.17624	1.7213	1.54546	1.27578	1.82812		1.34084	1.64313	1.44525	1.46642	1.68079	1.08812	0.813397	0.923295
1.83496	3.08179	1	2	2.44997	1.05839		1.15305	0.763475	1.38887	1.62877	1.16775	0.544551		1.31402	1.21413	1.52715	3.72564	1.71686	2.72241	1.27421	1.91473		1.34084	1.6421	1.44153	1.46461	0.580617	1.86282	1.43285	0.967035
1	1.49999	1	1.50001	1.15498	1.51515		0.628378	0.763475	0.654751	0.792765	0.875816	0.779559		1.31207	1.8101	1.52418	2.42842	1.71253	1.59099	1.27322	1.91029		1.33884	1.6389	1.4379	1.46347	0.865621	1.21421	0.837361	0.964793
2.17508	3.2	1	2	1.9409	3.03752		1.36677	0.763475	1.10028	1.69124	1.16775	1.56283		1.31133	1.16546	1.52266	1.28784	1.70688	1.03762	1.27228	1.44922		1.3381	1.63727	1.43315	1.46239	0.557342	0.643919	0.546118	0.731927
1.10852	2.11744	1	3	2.08647	1.66667		0.696569	0.763475	1.18281	1.1191	1.75162	0.857517		1.30749	1.5744	1.52225	2.45254	1.70358	1.96721	1.26854	1.66668		1.33417	1.63683	1.43038	1.4581	0.752903	1.22627	1.03537	0.841759
1.69622	2.60906	1	1.42857	1	1.39535		1.06587	0.763475	0.566893	1.37892	0.834104	0.71792		1.30731	1.37462	1.5219	1.65568	1.70137	2.288	1.26709	1.93554		1.33399	1.63646	1.42852	1.45643	0.657366	0.827838	1.20421	0.977543
1.89912	3.77418	1	1.33333	1	1.10929		1.19336	0.763475	0.566893	1.9947	0.778496	0.57074		1.30531	1.08339	1.52051	1.16769	1.70067	1.07143	1.26081	1.86509		1.33195	1.63496	1.42793	1.44921	0.518098	0.583846	0.563911	0.941964
1	1	1	2	2.35807	1.91079		0.628378	0.763475	1.33677	0.528513	1.16775	0.983119		1.30501	1.47467	1.52012	3.36774	1.69994	1.76496	1.26039	1.29568		1.33165	1.63454	1.42732	1.44873	0.705211	1.68387	0.928926	0.654385
1.73284	2.10154	1.205	1.81395	1.82114	1.89637		1.08888	0.919988	1.03239	1.11069	1.05912	0.9757		1.30062	1.99997	1.51888	1.96182	1.69887	1.21827	1.25929	1.70755		1.32716	1.63321	1.42643	1.44746	0.956421	0.980912	0.641194	0.862399
1	2	1.2555	1.69776	1.44941	2.34539		0.628378	0.958543	0.821661	1.05703	0.991277	1.20672		1.30062	1.81395	1.51375	1.93888	1.69762	2.02344	1.25923	1.57895		1.32716	1.62768	1.42538	1.44739	0.867462	0.969441	1.06497	0.797451
1	1.39285	1	1.39285	3.93898	2.28542		0.628378	0.763475	2.23298	0.73614	0.813248	1.17587		1.30062	1.2	1.51239	2.62074	1.69714	1.21158	1.25923	1.42858		1.32716	1.62622	1.42497	1.44739	0.573863	1.31037	0.637672	0.721503
1	1.33027	1.20146	1.72619	1.78724	1.83673		0.628378	0.917285	1.01317	0.703065	1.00788	0.945014		1.29788	1.48148	1.51106	1.97812	1.69686	1.9044	1.25922	1.98144		1.32437	1.6248	1.42473	1.44737	0.70847	0.989058	1.00231	1.00073
1.55059	2.77044	1	1	9.9873	1.29167		0.974356	0.763475	5.66173	1.46421	0.583873	0.664576		1.29712	1.52808	1.5099	1.63636	1.69543	2.13204	1.25828	1.05882		1.3236	1.62355	1.42354	1.44629	0.730755	0.818182	1.12212	0.53476
1	1.93548	1	1.39285	1	2		0.628378	0.763475	0.566893	1.02293	0.813248	1.02902		1.29648	2.12726	1.50848	2.95832	1.69527	1.19658	1.25648	1.21339		1.32294	1.62203	1.4234	1.44423	1.01729	1.47916	0.629779	0.612823
1	1.33333	1	1.57895	3.1082	2.01078		0.628378	0.763475	1.76202	0.704683	0.921907	1.03456		1.2942	2.12728	1.50291	1.99006	1.69087	1.8919	1.25552	1.37191		1.32061	1.61603	1.41971	1.44313	1.0173	0.995029	0.995736	0.692885
1	1	1	1.22302	2.67778	1.72566		0.628378	0.763475	1.51802	0.528513	0.714089	0.887868		1.29293	1.11111	1.50271	2.66489	1.69054	1.0569	1.25317	2.67909		1.31931	1.61582	1.41943	1.44042	0.531352	1.33245	0.556266	1.35307
1	1.84684	1	1.33333	1	1.83544		0.628378	0.763475	0.566893	0.976079	0.778496	0.944351		1.29238	1.70058	1.50068	2.32571	1.68517	1.66433	1.25317	1.60531		1.31876	1.61363	1.41492	1.44042	0.813248	1.16286	0.875965	0.810764
1.28117	2.75187	1	1.5	1	1.33333		0.805058	0.763475	0.566893	1.4544	0.87581	0.68601		1.2907	1.09576	1.50057	1.42856	1.68412	1.51456	1.25047	2		1.31704	1.61351	1.41404	1.43733	0.52401	0.714282	0.797137	1.0101
1	1.14706	1.64318	1.21595	1	1.56		0.628378	1.25453	0.566893	0.606236	0.709961	0.802634		1.28953	1.61291	1.49763	2	1.67777	2.45569	1.25047	1.81972		1.31585	1.61035	1.40871	1.43733	0.771319	0.999998	1.29247	0.919053
1	2	2.38532	2.28846	1.90316	1.94313		0.628378	1.82113	1.07889	1.05703	1.33617	0.999758		1.2844	2.75862	1.49669	1.98189	1.67661	2.12766	1.24938	1.38114		1.31061	1.60935	1.40773	1.43607	1.31922	0.990945	1.11982	0.697546
2.73762	3.28398	2.20863	2.01389	1.4842	1.7647		1.72026	1.68623	0.841383	1.73563	1.17586	0.907954		1.2844	2.38096	1.49553	2.05052	1.66929	1.33935	1.24872	1.67953		1.31061	1.60809	1.40159	1.43531	1.13862	1.02526	0.704921	0.848247
1.08132	1.81816	1	2	1.08374	2.22952		0.679477	0.763475	0.614365	0.960922	1.16775	1.14711		1.28377	1.48904	1.49553	1.19884	1.66796	1.19403	1.24872	1.46515		1.30997	1.60809	1.40047	1.43531	0.712086	0.599419	0.628437	0.739977
1.83113	2.91467	1	4	3.57115	1.44254		1.15064	0.763475	2.02446	1.54044	2.33549	0.7422		1.28252	1.67604	1.4918	1.92494	1.66584	1.69775	1.24661	2.84111		1.30869	1.60408	1.39869	1.43289	0.801509	0.962469	0.893554	1.43491
3.55862	3.46787	1	1.56	1.133	1.62162		2.23616	0.763475	0.64229	1.83282	0.910843	0.834338		1.27971	2.11212	1.48898	1.53632	1.66503	1.57258	1.24486	1.87041		1.30583	1.60106	1.39801	1.43088	1.01005	0.768159	0.827673	0.944653
1	1.14705	1.19968	1.86693	1	1.71717		0.628378	0.915926	0.566893	0.606231	1.09005	0.8835		1.27934	2.06897	1.48315	2.33866	1.66427	1.6201	1.24486	1.6		1.30545	1.59479	1.39737	1.43088	0.989418	1.16933	0.852686	0.808082
1	1.16934	1	2	1	1.49122		0.628378	0.763475	0.566893	0.618012	1.16775	0.767246		1.27421	1.24496	1.47784	1.21709	1.66306	1.14173	1.24427	1.68192		1.30021	1.58907	1.39635	1.4302	0.595363	0.608546	0.600913	0.849454
1	1.33333	1	2	1	1.39285		0.628378	0.763475	0.566893	0.704683	1.16775	0.716634		1.27322	2.06596	1.4768	4.12661	1.66219	1.27492	1.24382	1.47542		1.2992	1.58795	1.39562	1.42967	0.987979	2.06331	0.671009	0.745164
1.03677	2.14286	1.23111	1.61451	1.70519	2.57396		0.651483	0.939922	0.966661	1.13253	0.942669	1.32433		1.27228	1.9125	1.46801	1.91475	1.65974	1.324	1.24029	2.23656		1.29824	1.57851	1.39357	1.42562	0.914592	0.957377	0.696839	1.12958
2.2645	3.81579	1	1.23457	1	1.39285		1.42296	0.763475	0.566893	2.0167	0.720833	0.716634		1.27228	1.11429	1.46655	1.53845	1.65661	1.55175	1.23824	1.48994		1.29824	1.57694	1.39094	1.42327	0.532873	0.769227	0.816711	0.752493
1.62562	2.1519	1	1.23457	1	2		1.0215	0.763475	0.566893	1.13731	0.720833	1.02902		1.26971	2.23533	1.46247	3.48717	1.65661	1.52353	1.23687	1.23467		1.29562	1.57255	1.39094	1.42169	1.06897	1.74358	0.801857	0.623572
1.73011	2.8826	1	3	1.39143	2.2485		1.08716	0.763475	0.788793	1.52349	1.75162	1.15687		1.26935	1.71429	1.46155	1.53269	1.65659	1.85186	1.23609	1.71106		1.29525	1.57156	1.39092	1.4208	0.819802	0.766343	0.974665	0.864173
1	1.05405	1	1.77272	2.30827	1.72185		0.628378	0.763475	1.30854	0.557079	1.03504	0.885908		1.26854	1.42856	1.45991	2.29203	1.65384	1.0277	1.2346	1.8804		1.29443	1.5698	1.38861	1.41908	0.683164	1.14602	0.540897	0.949699
3.32327	3.30052	1.05412	1.38113	1	3		2.08827	0.804795	0.566893	1.74437	0.806405	1.54353		1.26481	3.84457	1.44747	1.68192	1.64917	1.29619	1.23298	1.21413		1.29063	1.55642	1.38469	1.41722	1.83854	0.840962	0.682206	0.613199
1	1.23457	1.539	2.20779	1.85364	3.2339		0.628378	1.17499	1.05082	0.652487	1.28907	1.66387		1.26399	3.20987	1.44352	3.13787	1.64301	1.10377	1.23041	2.66295		1.28978	1.55217	1.37953	1.41426	1.53502	1.56893	0.580932	1.34493
1.24655	1.2477	1	2	1.30959	2.85382		0.783304	0.763475	0.742398	0.659426	1.16775	1.46832		1.26399	2.70312	1.44164	2.16667	1.63992	1.22852	1.23041	1.24317		1.28978	1.55015	1.37693	1.41426	1.29268	1.08333	0.646589	0.627861
2.30542	2.18701	1	1.36986	1	1.7647		1.44867	0.763475	0.566893	1.15586	0.799825	0.907954		1.26298	2.32898	1.43937	2.41841	1.63251	1.83674	1.22948	3.69231		1.28875	1.54771	1.3707	1.4132	1.11376	1.20921	0.966703	1.8648
1	3	1	1.46464	1.05412	1.79133		0.628378	0.763475	0.597574	1.58554	0.855164	0.921656		1.25925	1.50002	1.43572	2.05659	1.62965	1.25032	1.2292	1.71144		1.28495	1.54379	1.3683	1.41287	0.717336	1.0283	0.658065	0.864365
1	2	1	2	1	2		0.628378	0.763475	0.566893	1.05703	1.16775	1.02902		1.25923	1.79232	1.43479	1.6893	1.62486	1.5	1.22786	2.09272		1.28492	1.54279	1.36428	1.41134	0.857117	0.844648	0.789474	1.05693
1	1.25806	1	1.14706	1	1		0.628378	0.763475	0.566893	0.664901	0.669738	0.514509		1.25923	1.76471	1.43472	1	1.62161	1.5814	1.2272	1.44628		1.28492	1.54271	1.36155	1.41057	0.843915	0.5	0.832313	0.730444
1	1.33333	1	1.33334	1	1.84685		0.628378	0.763475	0.566893	0.704683	0.778502	0.950221		1.25923	1.50001	1.43101	1.69293	1.61751	2.39003	1.22682	2.09677		1.28492	1.53872	1.35811	1.41014	0.71733	0.846465	1.25791	1.05898
1	1.99999	1	1.39285	1	1.49999		0.628378	0.763475	0.566893	1.05702	0.813248	0.771759		1.25923	1.5	1.42957	1.76471	1.61542	2.89809	1.22283	2.39999		1.28492	1.53717	1.35636	1.40555	0.717327	0.882355	1.52531	1.21212
1	1.39285	3.62561	2.78363	2.67244	3.55618		0.628378	2.76806	1.51499	0.73614	1.62529	1.82969		1.25923	1.4928	1.42881	1.41742	1.61494	2.34662	1.22283	1.16427		1.28492	1.53635	1.35595	1.40555	0.71388	0.708712	1.23506	0.588014
1.75433	1.97274	1.08132	1.50001	1	1.81816		1.10238	0.825561	0.566893	1.04262	0.875816	0.93546		1.25336	1.63013	1.42854	2.46632	1.61218	1.09091	1.21891	2.47304		1.27894	1.53606	1.35364	1.40104	0.779554	1.23316	0.574161	1.24901
1	1.49999	1	2.22222	1	1.49999		0.628378	0.763475	0.566893	0.792765	1.2975	0.771759		1.25047	1.64126	1.42743	1.53217	1.60924	1.39975	1.21312	2.59742		1.27599	1.53487	1.35117	1.39439	0.784878	0.766084	0.736708	1.31183
1	2	1	1.39285	1.67639	2.89385		0.628378	0.763475	0.950334	1.05703	0.813248	1.48891		1.24981	1.16081	1.4212	1.95122	1.609	2.77445	1.21138	2.37275		1.27532	1.52817	1.35096	1.39239	0.55512	0.97561	1.46024	1.19836
5.83063	5.61821	1	1.31783	1	1.57895		3.66384	0.763475	0.566893	2.9693	0.769446	0.812384		1.24938	1.6	1.42075	2.4737	1.60775	1.72414	1.211	1.5761		1.27488	1.52769	1.34992	1.39195	0.765148	1.23685	0.907444	0.796011
2.73522	3.49434	1	1.39285	1.20146	2.14286		1.71875	0.763475	0.6811	1.84681	0.813248	1.10252		1.24657	1.78957	1.41876	4.85674	1.60447	1.16933	1.20826	1.33333		1.27201	1.52555	1.34716	1.3888	0.855801	2.42837	0.615438	0.673398
1	1.33333	3.83019	2.35644	1	1		0.628378	2.92426	0.566893	0.704683	1.37586	0.514509		1.24486	1.5	1.41662	1.88311	1.60166	1.84575	1.20599	2.79531		1.27027	1.52325	1.3448	1.3862	0.717326	0.941554	0.971446	1.41177
3.35159	4.44075	1	1.2	1	1.49999		2.10606	0.763475	0.566893	2.347	0.700648	0.771759		1.24427	2.29214	1.4119	1.57005	1.60166	2.16316	1.20599	1.81347		1.26967	1.51817	1.3448	1.3862	1.09614	0.785026	1.1385	0.915894
1	1.49999	1.50057	2.05051	1	1.33333		0.628378	1.14565	0.566893	0.792765	1.19724	0.68601		1.24382	1.19428	1.40909	2.4627	1.59875	2.02495	1.20482	1.40216		1.2692	1.51515	1.34236	1.38485	0.571123	1.23135	1.06576	0.708164
1	1.33333	3.12836	1.46306	1.2748	1.37931		0.628378	2.38843	0.722676	0.704683	0.854242	0.709668		1.24323	1.9125	1.4067	2.35665	1.59872	1.21595	1.2031	2.12121		1.2686	1.51258	1.34233	1.38287	0.914591	1.17832	0.639976	1.07132
4.26141	4.19954	1	1.81818	1	2		2.67777	0.763475	0.566893	2.21951	1.06159	1.02902		1.24246	1.55939	1.40317	3.80952	1.59562	1.95402	1.20264	2.90167		1.26782	1.50878	1.33973	1.38234	0.745728	1.90476	1.02843	1.46549
5.35668	6.62346	1	1.99999	1	1.44928		3.36602	0.763475	0.566893	3.50059	1.16774	0.745668		1.24173	2.07763	1.39677	2.24354	1.59502	1.4099	1.20212	2.48282		1.26707	1.5019	1.33922	1.38175	0.993557	1.12177	0.742052	1.25395
1.3783	2.25275	1	2	1	1.39285		0.866093	0.763475	0.566893	1.19061	1.16775	0.716634		1.24173	1.30436	1.39588	2.0298	1.59459	2.19355	1.19832	1.86057		1.26707	1.50094	1.33887	1.37738	0.623766	1.0149	1.1545	0.939682
1	1.23456	1	3	1	2		0.628378	0.763475	0.566893	0.652481	1.75162	1.02902		1.23762	1.33333	1.39396	3.2244	1.59407	1.37255	1.19681	1.1665		1.26288	1.49888	1.33843	1.37565	0.637622	1.6122	0.722394	0.58914
1.51743	2.30033	1.64318	1.62382	3.88922	2.87293		0.953519	1.25453	2.20477	1.21575	0.948105	1.47815		1.23544	2.65822	1.39307	1.6284	1.59208	1.17647	1.19546	1.98431		1.26065	1.49793	1.33676	1.37409	1.27121	0.814198	0.619195	1.00218
1.69921	2.63746	1	2	1	1.39285		1.06775	0.763475	0.566893	1.39393	1.16775	0.716634		1.23518	1.8051	1.38813	1.91662	1.59035	1.24068	1.19546	1.87003		1.26039	1.49261	1.3353	1.37409	0.863229	0.958309	0.65299	0.944462
2.75363	2.14679	1	1.66666	1.36415	2.66667		1.73032	0.763475	0.773328	1.13461	0.973118	1.37203		1.2346	1.63472	1.38794	2.48567	1.59035	2.07512	1.19546	1.42859		1.25979	1.49241	1.3353	1.37409	0.781753	1.24284	1.09217	0.721508
3.37449	5.64109	1	2	1	1.25		2.12045	0.763475	0.566893	2.98139	1.16775	0.643136		1.23042	1.13599	1.38754	2.29412	1.58532	2.86279	1.19285	2.46575		1.25553	1.49198	1.33108	1.37109	0.543249	1.14706	1.50673	1.24533
3.27152	4.24062	1.84486	1.70854	1.41644	2.22846		2.05575	1.40851	0.802971	2.24122	0.997571	1.14656		1.23041	1.11429	1.38748	3.92904	1.58452	1.01968	1.18926	2.46913		1.25552	1.49192	1.33041	1.36697	0.532873	1.96452	0.536676	1.24703
1.65517	1.72426	1.29486	1.28076	9.54834	2.34793		1.04007	0.988594	5.41289	0.911294	0.747802	1.20803		1.22918	1.27765	1.38648	2.74865	1.58329	3.02224	1.18926	1.86302		1.25427	1.49084	1.32938	1.36697	0.610993	1.37433	1.59065	0.94092
1	1.14704	1	1.14706	1	1.91011		0.628378	0.763475	0.566893	0.606226	0.669738	0.982769		1.22786	2.18524	1.38575	2.74742	1.58261	1.61953	1.18518	1.4069		1.25292	1.49006	1.32881	1.36228	1.04502	1.37371	0.852385	0.710553
1	2	3.54999	1.65855	1	2.1519		0.628378	2.71033	0.566893	1.05703	0.968383	1.10717		1.22577	2.07303	1.38556	3.1579	1.58131	1.30643	1.18373	1.51687		1.25078	1.48985	1.32772	1.3606	0.991361	1.57895	0.687593	0.766097
1	2	1	1.20001	1	1.19999		0.628378	0.763475	0.566893	1.05703	0.700654	0.617406		1.22424	1.08109	1.38423	3.20547	1.57955	1.21673	1.18166	1.83675		1.24922	1.48842	1.32623	1.35823	0.516993	1.60273	0.640384	0.927652
2.31111	3.47184	4.50429	1.40754	1.39143	1.88291		1.45225	3.43891	0.788793	1.83491	0.821825	0.968774		1.22361	2.05051	1.38252	1.58357	1.57595	1.9125	1.17736	1.41744		1.24859	1.48658	1.32321	1.35328	0.980588	0.791784	1.00658	0.715878
1	2.05262	1	2	1	1.23457		0.628378	0.763475	0.566893	1.08484	1.16775	0.635198		1.22331	1.67144	1.38214	2.59188	1.5747	1.84397	1.17593	2.19722		1.24827	1.48618	1.32217	1.35164	0.799309	1.29594	0.970511	1.10971
1.06014	1.95	1	1.05405	1	2		0.666168	0.763475	0.566893	1.0306	0.615432	1.02902		1.21761	1.39535	1.38101	2.10181	1.57341	1.14318	1.17427	1.9802		1.24246	1.48495	1.32109	1.34974	0.66728	1.0509	0.601673	1.0001
2.03968	2.74062	1	1.23457	2.82989	2.82236		1.28169	0.763475	1.60425	1.44845	0.720833	1.45213		1.21617	2.02584	1.38099	3.67844	1.57009	1.2	1.17427	1.7191		1.24099	1.48494	1.3183	1.34974	0.968792	1.83922	0.631577	0.868233
1	1.76473	1	1.1039	1	1.14705		0.628378	0.763475	0.566893	0.932683	0.644538	0.590168		1.21365	2.39684	1.37779	2.87982	1.56984	1.26916	1.17427	1.59946		1.23841	1.4815	1.31809	1.34974	1.14621	1.43991	0.667978	0.807807
1	1.25805	1.3596	2	3.04451	1.72525		0.628378	1.03802	1.72591	0.664896	1.16775	0.887657		1.21329	1.37163	1.37612	3.16669	1.56704	1.90477	1.17177	1.91727		1.23805	1.4797	1.31573	1.34686	0.655937	1.58335	1.00251	0.968319
2.13517	2.78997	1	2	1.10852	1.35055		1.34169	0.763475	0.628413	1.47454	1.16775	0.69487		1.212	1.95278	1.37474	3.27785	1.56704	1.74251	1.17083	1.84588		1.23673	1.47822	1.31573	1.34579	0.933854	1.63892	0.917109	0.932265
1	1.50001	1	1	1	1.25807		0.628378	0.763475	0.566893	0.792775	0.583873	0.647289		1.20734	1.47027	1.37474	1.99673	1.56704	1.62382	1.16969	1.47727		1.23198	1.47822	1.31573	1.34448	0.703107	0.998366	0.854644	0.746095
1	4	1.67791	2.63158	1	1		0.628378	1.28104	0.566893	2.11405	1.53651	0.514509		1.20581	1.6	1.36415	1.44921	1.56704	1.4349	1.16891	2.2807		1.23042	1.46683	1.31573	1.34357	0.765148	0.724606	0.755212	1.15187
1	3	2.41	3.33334	1.97893	3.05579		0.628378	1.83998	1.12184	1.58554	1.94625	1.57223		1.19832	1.58603	1.36316	2.26025	1.56594	1.04215	1.168	3.27874		1.22278	1.46576	1.31481	1.34253	0.758468	1.13012	0.548497	1.65593
2.75502	3.97959	1.20901	1.76829	1	1.33333		1.73119	0.923049	0.566893	2.10327	1.03246	0.68601		1.19626	1.51866	1.36038	4.21164	1.56322	1.31868	1.16561	1.20619		1.22068	1.46277	1.31253	1.33978	0.726248	2.10582	0.694044	0.609185
1	2.13542	2.15812	1.74627	1.21921	1.91011		0.628378	1.64767	0.691162	1.1286	1.0196	0.982769		1.19546	2.56465	1.35654	2.25001	1.56211	1.17	1.16213	2.16717		1.21986	1.45864	1.31159	1.33578	1.22646	1.12501	0.615789	1.09453
1.50057	2.47283	1	1.53846	1	2		0.942924	0.763475	0.566893	1.30692	0.898266	1.02902		1.19546	2.42322	1.35122	1.375	1.55959	1.22449	1.16206	2.31553		1.21986	1.45292	1.30948	1.33571	1.15883	0.687499	0.644469	1.16946
1	1	1	1.22302	1	1.49999		0.628378	0.763475	0.566893	0.528513	0.714089	0.771759		1.19276	2.18592	1.34852	4.06259	1.55905	3.95375	1.16205	1.24317		1.2171	1.45002	1.30903	1.33569	1.04535	2.0313	2.08092	0.627865
1	1.39286	2.13689	1.77778	1.9967	1.13736		0.628378	1.63146	1.13192	0.736145	1.038	0.585182		1.19276	1.47969	1.34316	2.20923	1.55891	1.97801	1.15865	2.02344		1.2171	1.44426	1.30891	1.33179	0.707615	1.10461	1.04106	1.02194
2.19477	1.20753	1	2	1.878	1.66665		1.37914	0.763475	1.06463	0.638196	1.16775	0.857507		1.19276	1.30437	1.34316	1.63962	1.55718	1.40626	1.15865	1.75		1.2171	1.44426	1.30745	1.33179	0.623771	0.81981	0.740136	0.883836
1	1.33333	1	1.39285	1	2		0.628378	0.763475	0.566893	0.704683	0.813248	1.02902		1.19276	1.22449	1.33924	1.99124	1.55233	1.43614	1.15853	1.71808		1.2171	1.44004	1.30339	1.33164	0.58557	0.995622	0.755862	0.867717
1	2	1	2	1.10431	2.02078		0.628378	0.763475	0.626026	1.05703	1.16775	1.03971		1.18518	1.51493	1.33748	2.08733	1.55149	1.62653	1.15778	2.08877		1.20937	1.43815	1.30268	1.33078	0.724468	1.04367	0.856067	1.05493
1	1.5	1	2	1	1.39285		0.628378	0.763475	0.566893	0.79277	1.16775	0.716634		1.18518	1.4	1.33471	2.37186	1.54744	1.36364	1.15428	1.21639		1.20937	1.43518	1.29928	1.32676	0.669502	1.18593	0.717704	0.614339
5.63418	2.28376	1	1.33334	2.70329	1.67859		3.54039	0.763475	1.53248	1.207	0.778502	0.86365		1.18518	1.25001	1.33442	1.97802	1.54436	2.1657	1.15354	2.02344		1.20937	1.43486	1.2967	1.32591	0.597778	0.989012	1.13984	1.02194
1	1.62921	1.133	1.62162	1	1.81816		0.628378	0.865018	0.566893	0.861059	0.946821	0.93546		1.18166	2.94042	1.33197	2.05018	1.54397	1.71426	1.14846	1.10378		1.20577	1.43223	1.29637	1.32007	1.40616	1.02509	0.902244	0.557464
5.38135	3.10208	1	1.16935	1	1.36986		3.38152	0.763475	0.566893	1.63949	0.682752	0.704806		1.18166	1.24317	1.32945	3.00262	1.54397	1.62719	1.14685	1.45454		1.20577	1.42951	1.29637	1.31822	0.594503	1.50131	0.856417	0.734617
1.98711	3.19685	1.03373	2.5	1.75433	1.47496		1.24866	0.789227	0.994518	1.68958	1.45968	0.75888		1.17922	1.59184	1.3283	2.35364	1.54123	2.79901	1.14685	1.26638		1.20329	1.42828	1.29406	1.31822	0.761243	1.17682	1.47316	0.639586
1	1.36986	1	1.04592	2.09944	2.69125		0.628378	0.763475	1.19016	0.723989	0.610685	1.38467		1.17899	1.89278	1.32418	3.19999	1.54123	1.8379	1.14685	1.14287		1.20305	1.42384	1.29406	1.31822	0.905159	1.59999	0.967313	0.577207
1.21921	2.21951	1	2	1	1.39285		0.766124	0.763475	0.566893	1.17304	1.16775	0.716634		1.17738	1.6529	1.32101	3.21285	1.54123	1.20354	1.14481	1.57896		1.20141	1.42044	1.29406	1.31587	0.790444	1.60643	0.633443	0.797454
1.75566	1.27679	1.64426	1.91028	1	1.6292		1.10322	1.25535	0.566893	0.6748	1.11536	0.838238		1.17345	2.69589	1.31484	1.9816	1.54099	1.57142	1.14373	2.7957		1.1974	1.4138	1.29386	1.31463	1.28922	0.990799	0.827065	1.41197
1	3	1.25729	1.84397	1	1.66667		0.628378	0.95991	0.566893	1.58554	1.07665	0.857517		1.17188	1.80976	1.31395	3.78374	1.53958	1.37647	1.14123	1.99999		1.1958	1.41285	1.29267	1.31175	0.865457	1.89187	0.724457	1.0101
6.64222	1.94539	1	2	1	1		4.17382	0.763475	0.566893	1.02816	1.16775	0.514509		1.17177	1.35602	1.31207	2.41379	1.53747	1.18182	1.13931	1.62165		1.19569	1.41083	1.2909	1.30955	0.648472	1.2069	0.62201	0.819013
1	2.85714	1	2	1	1.49999		0.628378	0.763475	0.566893	1.51004	1.16775	0.771759		1.17056	1.85388	1.31089	1.78899	1.53648	3.59999	1.13572	1.33333		1.19445	1.40956	1.29007	1.30542	0.886556	0.894494	1.89473	0.673401
1	1.43972	1	1.05405	3.35707	2.53438		0.628378	0.763475	1.9031	0.760911	0.615432	1.30396		1.16751	2.07447	1.30731	2.47676	1.53355	1.79757	1.1343	3.52953		1.19134	1.40571	1.28762	1.30379	0.992045	1.23838	0.946091	1.78259
1	1	2.15403	1.6479	1	1.39285		0.628378	1.64455	0.566893	0.528513	0.962165	0.716634		1.16205	2.06897	1.30644	1.67901	1.52715	1.59052	1.13038	2.46043		1.18577	1.40477	1.28224	1.29929	0.989419	0.839506	0.837114	1.24264
3.08104	4.15167	1	1.27492	3.02134	1.83485		1.93606	0.763475	1.71278	2.19421	0.744392	0.944047		1.15945	1.43382	1.30644	1.2	1.52225	1.47677	1.1293	2.92504		1.18312	1.40477	1.27813	1.29804	0.685678	0.599998	0.777247	1.47729
1	2	1	2	1.6607	2.45305		0.628378	0.763475	0.94144	1.05703	1.16775	1.26212		1.15859	2.54278	1.30601	2.92733	1.52156	1.85071	1.1293	1.64126		1.18224	1.40431	1.27755	1.29804	1.216	1.46366	0.974056	0.828919
3.95407	2.14397	1.03373	1.76471	1.43551	1.75		2.48465	0.789227	0.813781	1.13312	1.03037	0.900391		1.15768	2.28121	1.30479	2.39539	1.51661	1.3213	1.12831	2.22283		1.1813	1.403	1.27339	1.29691	1.09092	1.1977	0.695423	1.12264
1	1.42857	1.39038	1.45636	1.34189	1.44922		0.628378	1.06152	0.760709	0.755018	0.85033	0.745637		1.15652	3.55662	1.30366	1.5	1.51499	1.83442	1.12617	1.81637		1.18012	1.40178	1.27204	1.29444	1.70084	0.75	0.965484	0.91736
1	1.5	1	2	1	1.33333		0.628378	0.763475	0.566893	0.79277	1.16775	0.68601		1.15428	1.59843	1.30056	1.51385	1.51016	2.30033	1.12525	2.31356		1.17784	1.39845	1.26798	1.29339	0.764397	0.756924	1.2107	1.16847
2.70095	2.90323	1	2	1	1.77273		1.69722	0.763475	0.566893	1.5344	1.16775	0.912086		1.15428	1.50001	1.29995	1.44666	1.5099	1.21213	1.12459	2.04225		1.17784	1.39779	1.26776	1.29263	0.71733	0.723329	0.637961	1.03144
1	1.41818	1	1.33334	1	1.25806		0.628378	0.763475	0.566893	0.749527	0.778502	0.647283		1.15428	1.40206	1.29995	1.41313	1.50889	2.28652	1.12353	2.48132		1.17784	1.39779	1.26691	1.29141	0.670488	0.706565	1.20343	1.25319
2.85107	2.14164	1	2.05263	3.81029	1.46342		1.79155	0.763475	2.16003	1.13189	1.19848	0.752943		1.15354	2.46913	1.29857	1.95653	1.50869	1.48178	1.12345	1.63814		1.17708	1.39631	1.26674	1.29132	1.18078	0.978263	0.779884	0.827345
3.62637	2.08447	1	1.17647	1	1.31783		2.27873	0.763475	0.566893	1.10167	0.68691	0.678036		1.15078	1.5	1.29818	2.13143	1.50588	1.71683	1.12225	1.6201		1.17427	1.39589	1.26438	1.28994	0.717326	1.06572	0.903595	0.818234
1.2626	2	1	1.75438	1.18736	2.10526		0.793389	0.763475	0.673107	1.05703	1.02434	1.08318		1.14788	2.22855	1.29737	2.82661	1.50057	1.15385	1.12165	1.16478		1.17131	1.39503	1.25992	1.28925	1.06573	1.41331	0.607288	0.588271
1	2	1	1.81818	1	1.6292		0.628378	0.763475	0.566893	1.05703	1.06159	0.838238		1.14685	2.76679	1.28705	2.65331	1.49898	1.21213	1.11916	1.80191		1.17026	1.38392	1.25859	1.28639	1.32313	1.32665	0.637961	0.910055
5.63186	1.66756	1.39038	2.29798	1	2		3.53893	1.06152	0.566893	0.881328	1.34173	1.02902		1.1455	1.56871	1.28546	1.77272	1.49844	1.29032	1.11842	2.40553		1.16888	1.38221	1.25813	1.28554	0.750185	0.886362	0.679118	1.21491
1	3	1.27094	2.1936	5.09375	2.52684		0.628378	0.970331	2.88761	1.58554	1.28078	1.30008		1.14314	1.63679	1.26921	2.63241	1.4967	2.05416	1.11529	1.26437		1.16647	1.36474	1.25668	1.28194	0.782743	1.3162	1.08114	0.63857
1	2.26563	1	1.22302	1.43236	1.90476		0.628378	0.763475	0.811995	1.19742	0.714089	0.980016		1.14169	2.12767	1.26854	1.58889	1.49668	1.25309	1.11493	1.24496		1.16499	1.36403	1.25666	1.28153	1.01749	0.794445	0.659522	0.628765
1.18334	2.22904	1	2	1.0267	1.41818		0.743584	0.763475	0.582029	1.17808	1.16775	0.729667		1.14169	2.04988	1.26405	3.99848	1.49407	1.14734	1.11318	1.2		1.16499	1.35919	1.25447	1.27952	0.980288	1.99924	0.603861	0.606061
1	1.39423	1	1.33028	1	1.39285		0.628378	0.763475	0.566893	0.736869	0.776715	0.716634		1.14169	1.69167	1.26399	2.96267	1.4921	1.38063	1.10732	2.71171		1.16499	1.35912	1.25281	1.27279	0.808984	1.48134	0.726646	1.36955
1.32525	2.30769	1	2	1.7721	2.66667		0.832757	0.763475	1.00459	1.21964	1.16775	1.37203		1.14169	1.49999	1.26039	1.40933	1.49095	1.09092	1.10531	1.12854		1.16499	1.35526	1.25185	1.27048	0.717323	0.704663	0.574169	0.56997
1	1.81818	1.14169	2.24849	8.29959	1.43368		0.628378	0.871652	4.70498	0.960932	1.31283	0.737641		1.14123	1.64791	1.25847	1.53482	1.48963	1.80519	1.10375	2.89209		1.16452	1.35319	1.25074	1.26868	0.788057	0.767412	0.950101	1.46065
1.05877	2.07762	1.98564	2.28122	1	1.44926		0.665307	1.51599	0.566893	1.09805	1.33194	0.745658		1.13931	2.52415	1.25388	1.50509	1.48861	1.66667	1.10292	1.25273		1.16256	1.34826	1.24989	1.26773	1.20709	0.752545	0.877193	0.63269
1	1.75439	1	2	2.62699	4.03787		0.628378	0.763475	1.48922	0.927218	1.16775	2.07752		1.13931	1.93549	1.25317	1.66202	1.48722	1.46191	1.1007	1.97336		1.16256	1.34749	1.24872	1.26518	0.925583	0.831009	0.769426	0.996645
1	1.81818	1.629	1.60274	1.10904	1.65028		0.628378	1.2437	0.628707	0.960932	0.935797	0.849084		1.13931	1.39422	1.24938	3.33336	1.48722	1.15482	1.09824	2.12121		1.16256	1.34342	1.24872	1.26235	0.666742	1.66668	0.6078	1.07132
4.60757	2.43143	1	2	1	1.33333		2.89529	0.763475	0.566893	1.28504	1.16775	0.68601		1.13778	4.66672	1.24938	1.11411	1.48722	1.10574	1.09824	1.27274		1.161	1.34342	1.24872	1.26235	2.2317	0.557056	0.58197	0.642799
1.8593	1.84834	1	1.17647	1	1.56		1.16834	0.763475	0.566893	0.976872	0.68691	0.802634		1.13765	1.62807	1.24767	1.76623	1.48658	1.33333	1.09642	1.85532		1.16087	1.34158	1.24817	1.26025	0.778573	0.883115	0.701755	0.937032
1	2	2.1635	2.09302	2.41802	2.1911		0.628378	1.65178	1.37076	1.05703	1.22206	1.12734		1.13566	1.29032	1.24661	2.76122	1.48658	1.33027	1.09584	1.51869		1.15883	1.34044	1.24817	1.25959	0.617055	1.38061	0.700144	0.767014
8.84694	2.82017	1.47384	1.38756	1	1.33333		5.55922	1.12524	0.566893	1.4905	0.810159	0.68601		1.13369	3.39206	1.24325	2.09967	1.48541	1.57217	1.09563	2.53575		1.15683	1.33683	1.24719	1.25934	1.62214	1.04984	0.827456	1.28068
1	2	1	1.6	4.3561	3.47187		0.628378	0.763475	2.46944	1.05703	0.934197	1.78631		1.1333	2.18478	1.24267	1.79761	1.48424	2.68249	1.09492	1.34229		1.15643	1.3362	1.24622	1.25852	1.0448	0.898806	1.41184	0.677924
1.43116	1.79134	1.56998	1.29718	1	1.2987		0.899309	1.19864	0.566893	0.946747	0.757389	0.668193		1.13242	1.90039	1.24227	1.68663	1.48159	1.88691	1.09492	1.19912		1.15553	1.33578	1.24399	1.25852	0.9088	0.843315	0.993111	0.605616
1.91193	1.27069	1.8128	2.03704	2.70329	2.5641		1.20141	1.38403	1.53248	0.671577	1.18937	1.31925		1.13225	1.662	1.2399	1.5636	1.48159	1.44341	1.09402	1.27868		1.15535	1.33323	1.24399	1.25749	0.794799	0.781801	0.759691	0.645798
1.95415	1.9013	1	1.17647	1.23683	2.16626		1.22794	0.763475	0.701151	1.00486	0.68691	1.11456		1.13225	1.60001	1.2351	3.63492	1.48067	1.77459	1.09324	3.10223		1.15535	1.32807	1.24321	1.2566	0.765151	1.81746	0.933993	1.56678
1	2	2.02201	2.29991	1	1.63935		0.628378	1.54375	0.566893	1.05703	1.34286	0.843461		1.13029	1.37932	1.23026	3.87523	1.47985	2.0201	1.09278	1.55555		1.15335	1.32286	1.24253	1.25607	0.659612	1.93761	1.06321	0.785632
4.03194	2.15539	1	1	2.16559	3.4732		2.53358	0.763475	1.22766	1.13915	0.583873	1.78699		1.1293	1.3793	1.22957	2.78187	1.47982	1.30143	1.09263	1.45258		1.15234	1.32212	1.2425	1.2559	0.659605	1.39093	0.684965	0.733624
1	1.39535	1	1.18056	1	1.23457		0.628378	0.763475	0.566893	0.737461	0.689298	0.635198		1.12885	1.67874	1.2292	1.77482	1.47938	2.56454	1.09051	1.33789		1.15189	1.32172	1.24214	1.25345	0.8028	0.887408	1.34976	0.675704
1	1.5	1	3	1	2.05262		0.628378	0.763475	0.566893	0.79277	1.75162	1.05609		1.12885	1.50001	1.22784	2.85716	1.47902	1.60806	1.08834	1.66668		1.15189	1.32026	1.24183	1.25096	0.71733	1.42858	0.846347	0.841757
1.06638	1.29032	1	2	1	1.17647		0.670089	0.763475	0.566893	0.681951	1.16775	0.605305		1.12885	1.09092	1.22784	2.29959	1.47827	1	1.08664	3.33829		1.15189	1.32026	1.2412	1.24901	0.521697	1.14979	0.526316	1.686
1	1.2987	2.21725	2.08705	1	1.63461		0.628378	1.69282	0.566893	0.68638	1.21857	0.841022		1.1226	1.1768	1.22361	1.62719	1.47784	2.08631	1.08648	1.54641		1.14551	1.31571	1.24084	1.24883	0.562768	0.813593	1.09806	0.781014
1.16636	2.38596	1	1.53846	1	1.14705		0.732914	0.763475	0.566893	1.26101	0.898266	0.590168		1.12225	1.61291	1.2235	2.44272	1.47252	1.45985	1.08223	1.55574		1.14515	1.31559	1.23637	1.24394	0.771319	1.22136	0.768345	0.78573
1	1.44927	1	2.05263	1	1.49999		0.628378	0.763475	0.566893	0.765958	1.19848	0.771759		1.1209	1.8117	1.22324	1.558	1.46966	1.00367	1.07777	2.22222		1.14377	1.31531	1.23397	1.23882	0.866387	0.778999	0.528249	1.12233
1	1.93396	2.56019	1.79104	1	1.03659		0.628378	1.95464	0.566893	1.02212	1.04574	0.533335		1.12075	2.20291	1.22324	1.55172	1.46945	1.69406	1.07766	2.3008		1.14362	1.31531	1.2338	1.23869	1.05347	0.77586	0.891613	1.16202
1	2	1	1.33334	1.3596	2.99997		0.628378	0.763475	0.770748	1.05703	0.778502	1.54351		1.12067	2.48194	1.22305	2.42647	1.46821	2.4899	1.07662	3.10179		1.14355	1.31511	1.23276	1.23749	1.18691	1.21323	1.31048	1.56656
1	1.49738	1	1.27869	1	1.49122		0.628378	0.763475	0.566893	0.791385	0.746593	0.767246		1.11931	4.00003	1.22224	1.25338	1.46814	1.6	1.07487	1.33987		1.14216	1.31423	1.23269	1.23549	1.91288	0.626688	0.842103	0.676703
1	1.51688	1	1.62698	2.6806	1.62968		0.628378	0.763475	1.51961	0.801691	0.94995	0.838485		1.11931	1.89639	1.21851	2.14377	1.46814	1.11112	1.07349	2.57065		1.14216	1.31022	1.23269	1.23389	0.906886	1.07189	0.584799	1.29831
1.39038	2.38823	1	1.33334	1	1.49999		0.873684	0.763475	0.566893	1.26221	0.778502	0.771759		1.11931	1.83919	1.21662	3.94376	1.46801	1.67901	1.07267	1.45308		1.14216	1.3082	1.23259	1.23295	0.879532	1.97188	0.88369	0.733879
1	1.86582	1.73475	2.39014	3.13073	2.44018		0.628378	1.32444	1.77479	0.986111	1.39554	1.25549		1.11931	1.57895	1.21533	1.63838	1.46655	1.36967	1.07188	3.04688		1.14216	1.30681	1.23136	1.23204	0.755079	0.819191	0.720877	1.53883
1	1.53846	1.93255	1.77556	1	1.33333		0.628378	1.47545	0.566893	0.813097	1.0367	0.68601		1.11931	1.42858	1.21507	3.45429	1.46437	2.02838	1.07183	2.44518		1.14216	1.30653	1.22953	1.23199	0.68317	1.72714	1.06757	1.23494
1	1.53846	1	1.05405	1	2		0.628378	0.763475	0.566893	0.813097	0.615432	1.02902		1.11652	2.21873	1.21329	1.24806	1.46217	1.43704	1.07183	1.40432		1.1393	1.30461	1.22768	1.23199	1.06103	0.624029	0.756334	0.709253
1	1.77273	1	1.03093	1	1.33332		0.628378	0.763475	0.566893	0.936911	0.601933	0.686005		1.11581	2.08833	1.21312	1.29261	1.46155	1.16081	1.07183	1		1.13858	1.30443	1.22716	1.23199	0.998677	0.646304	0.610954	0.505051
8.02076	2.6293	1.39143	1.94866	1	1.77273		5.04007	1.06232	0.566893	1.38962	1.13777	0.912086		1.11529	1.66667	1.21243	2.28685	1.46112	1.11237	1.07056	1.39423		1.13805	1.30369	1.2268	1.23053	0.797029	1.14343	0.585456	0.704157
2.5418	2.24015	1	1.77272	1.77931	2.50546		1.59721	0.763475	1.00868	1.18395	1.03504	1.28908		1.11529	1.34139	1.212	1.38133	1.46022	1.4534	1.07055	1.53716		1.13805	1.30322	1.22605	1.23051	0.641477	0.690666	0.764946	0.776343
3.72911	1.84501	1	1.25806	1	3		2.34329	0.763475	0.566893	0.975112	0.734548	1.54353		1.11521	2.6766	1.212	1.37928	1.45955	1.52542	1.07033	1.02564		1.13797	1.30322	1.22548	1.23027	1.28	0.689642	0.802854	0.518002
2.05319	1.61124	1	1.30435	1	2		1.29018	0.763475	0.566893	0.851562	0.761575	1.02902		1.11318	1.70744	1.2078	3.45225	1.45766	2.25	1.06973	1.25402		1.1359	1.29872	1.22389	1.22958	0.816525	1.72612	1.18421	0.633341
1.0843	1.93548	1	1.16477	1	1.33333		0.68135	0.763475	0.566893	1.02293	0.680078	0.68601		1.11318	1.68503	1.20649	2.97614	1.45541	1.79211	1.06953	1.41819		1.1359	1.2973	1.22201	1.22934	0.80581	1.48807	0.943213	0.716256
4.33151	2.45848	1	2	1.54474	1.91563		2.72182	0.763475	0.875703	1.29934	1.16775	0.985609		1.11318	1.67872	1.20497	2.40919	1.45112	1.51687	1.06762	1.81686		1.1359	1.29567	1.2184	1.22714	0.802793	1.2046	0.798354	0.917609
1	1.31783	1	1.53846	1.236	2.39731		0.628378	0.763475	0.70068	0.696491	0.898266	1.23344		1.11231	1.06365	1.20497	3.04093	1.44495	1.25166	1.06725	1.79487		1.13501	1.29567	1.21323	1.22673	0.508658	1.52047	0.658767	0.906503
1.95074	2.66667	1.03676	1.54255	1	2.07263		1.2258	0.791541	0.566893	1.40937	0.900654	1.06639		1.11153	2.69019	1.20344	2.36492	1.44365	1.4686	1.0672	1.1384		1.13422	1.29402	1.21213	1.22667	1.2865	1.18246	0.772945	0.574951
1.45193	2.15054	1	1.33333	1	2		0.91236	0.763475	0.566893	1.13659	0.778496	1.02902		1.11056	1.53716	1.20283	1.14506	1.44332	1.1178	1.06673	1.82388		1.13322	1.29337	1.21185	1.22613	0.735096	0.572531	0.588314	0.921154
1	1.5	1	2	1	1.39285		0.628378	0.763475	0.566893	0.79277	1.16775	0.716634		1.10904	1.34615	1.20212	1.55441	1.43983	1.25899	1.06535	1.26645		1.13168	1.29261	1.20893	1.22454	0.643754	0.777204	0.662627	0.639621
1	2	3.05836	2.11765	2.28338	4.11207		0.628378	2.33498	1.29443	1.05703	1.23644	2.1157		1.10673	1.4928	1.19995	2.26045	1.43962	1.3213	1.06509	2.18615		1.12931	1.29027	1.20875	1.22424	0.71388	1.13023	0.695423	1.10412
1	1.6	1.24411	1.855	1.6995	1.99999		0.628378	0.949847	0.963435	0.845621	1.08309	1.02901		1.10673	1.45636	1.19861	2.58753	1.43551	1.40988	1.06414	1.59824		1.12931	1.28882	1.2053	1.22315	0.696457	1.29377	0.742043	0.807192
2.64413	1.4394	1	1.33334	1	1.22449		1.66151	0.763475	0.566893	0.760742	0.778502	0.630011		1.10358	2.09278	1.19736	2.98118	1.43305	1.5537	1.06264	2.26636		1.1261	1.28748	1.20323	1.22143	1.00081	1.49059	0.817739	1.14462
1	1.25807	1	1.53846	3.14565	2.55186		0.628378	0.763475	1.78325	0.664907	0.898266	1.31296		1.10181	1.69167	1.19358	1.89878	1.43131	1.02564	1.06264	2.08911		1.1243	1.28341	1.20177	1.22143	0.808984	0.949391	0.539812	1.05511
1.51275	1.75	1	1.33334	2.50456	2.01436		0.950578	0.763475	1.41982	0.924898	0.778502	1.03641		1.10181	2.43243	1.19186	2.46576	1.42711	1.35056	1.06148	1.43533		1.1243	1.28157	1.19825	1.22009	1.16323	1.23288	0.710821	0.724912
1.42042	1.7609	1	1	1	1.99998		0.89256	0.763475	0.566893	0.930659	0.583873	1.02901		1.10148	1.42858	1.18926	1.48178	1.42567	2.78535	1.0604	1.89709		1.12396	1.27877	1.19704	1.21885	0.68317	0.740891	1.46597	0.958128
1	1.33333	1	2.85714	1	1.53846		0.628378	0.763475	0.566893	0.704683	1.66821	0.791552		1.09824	1.83674	1.18842	1.89665	1.42505	3.07028	1.06023	1.3213		1.12065	1.27787	1.19651	1.21866	0.878359	0.948323	1.61594	0.667325
2.70957	1.27073	1.92952	1.28076	1	1.63935		1.70263	1.47314	0.566893	0.671598	0.747802	0.843461		1.09657	1.23076	1.18494	3.10194	1.42047	2.01087	1.05952	2.19355		1.11895	1.27412	1.19267	1.21784	0.588572	1.55097	1.05835	1.10786
1	2.5	1	2	1	1		0.628378	0.763475	0.566893	1.32128	1.16775	0.514509		1.09584	1.42856	1.17681	3.22804	1.42047	1.61452	1.0559	3.44225		1.1182	1.26538	1.19267	1.21368	0.683164	1.61402	0.849745	1.73851
1	1.33333	1	1.81818	1.39764	1.11428		0.628378	0.763475	0.792313	0.704683	1.06159	0.573307		1.09402	1.59827	1.17663	2.44167	1.42039	1.62162	1.0546	1.84505		1.11634	1.26519	1.1926	1.21218	0.764318	1.22084	0.853484	0.931841
1	1.42857	1.29061	1.83674	1	2		0.628378	0.985349	0.566893	0.755018	1.07242	1.02902		1.09324	2.06048	1.17464	1.95666	1.41993	1.11111	1.04995	1.55869		1.11556	1.26305	1.19222	1.20684	0.985359	0.978332	0.584794	0.787215
1	1.14285	1	1.6	1.3783	2.50001		0.628378	0.763475	0.781349	0.604011	0.934197	1.28628		1.09263	2.4781	1.17427	1.10574	1.41735	1.48936	1.04585	1.4875		1.11493	1.26266	1.19005	1.20213	1.18507	0.552871	0.783875	0.751262
1	3	1	2	2.30306	1.76109		0.628378	0.763475	1.30559	1.58554	1.16775	0.906097		1.09263	1.82008	1.17056	1.13261	1.41616	2.05481	1.0399	2.18181		1.11493	1.25866	1.18905	1.19529	0.870395	0.566303	1.08148	1.10192
1.96328	1.79495	1.33578	2.5	5.15188	1.26982		1.23368	1.01984	2.92057	0.948655	1.45968	0.653334		1.0914	1.27469	1.16936	2.17891	1.4159	2	1.03973	1.29261		1.11367	1.25737	1.18883	1.19509	0.609577	1.08946	1.05263	0.652834
1	1.16418	1.33687	1.5	1	1		0.628378	1.02067	0.566893	0.615285	0.87581	0.514509		1.09132	1.1681	1.1684	1.31555	1.41531	1.2	1.03537	1.42856		1.11359	1.25634	1.18834	1.19008	0.558603	0.657774	0.631581	0.721497
1	1.66667	1	1.21595	1	1		0.628378	0.763475	0.566893	0.880857	0.709961	0.514509		1.08957	2.34236	1.16827	2.25312	1.41314	2.3822	1.03378	1.6275		1.11181	1.25621	1.18652	1.18825	1.12016	1.12656	1.25379	0.821968
1.00711	1.58896	1.03373	2.45763	1	1.77273		0.632845	0.789227	0.566893	0.839786	1.43494	0.912086		1.08957	2.05051	1.16206	1.46191	1.41151	1.23288	1.03261	2.67316		1.11181	1.24953	1.18515	1.18691	0.980588	0.730955	0.648884	1.35008
1.55782	1.91852	1	1.23457	2.22637	2.35293		0.978899	0.763475	1.26211	1.01396	0.720833	1.2106		1.08957	1.62163	1.1605	2.79373	1.40676	1.21414	1.03093	2.87896		1.11181	1.24785	1.18116	1.18498	0.775491	1.39686	0.639022	1.45402
1	1.78537	1	1.81818	1.24047	2.95919		0.628378	0.763475	0.703214	0.943592	1.06159	1.52253		1.08732	1.29524	1.15804	2.69463	1.40571	4.21877	1.03007	3.15165		1.10951	1.2452	1.18028	1.18399	0.619405	1.34731	2.22041	1.59174
1	1.5	1	1.33333	3.125	2.53029		0.628378	0.763475	1.77154	0.79277	0.778496	1.30186		1.0873	1.47542	1.15621	1.15385	1.40385	1	1.02998	1.98944		1.10949	1.24323	1.17871	1.18389	0.70557	0.576924	0.526316	1.00477
1	1.33333	1.70252	2.10526	1	2		0.628378	1.29983	0.566893	0.704683	1.22921	1.02902		1.08335	2.31582	1.15428	1.69168	1.40139	1.6287	1.0282	2.7995		1.10546	1.24117	1.17665	1.18183	1.10747	0.84584	0.857211	1.41389
4.77073	5.73921	1.24047	2.10527	2.68186	1.9403		2.99782	0.947068	1.52033	3.03325	1.22921	0.998302		1.08032	1.81416	1.14787	2.52567	1.40088	1.30658	1.02763	2.26714		1.10236	1.23427	1.17622	1.18118	0.867561	1.26284	0.687675	1.14502
1	1.43115	1	3	1	2		0.628378	0.763475	0.566893	0.756382	1.75162	1.02902		1.07542	1.57894	1.14646	1.34242	1.40048	1.45021	1.02652	1.30968		1.09737	1.23275	1.17589	1.17991	0.755078	0.671212	0.76327	0.661454
1	1	1	2	1.64911	3.49998		0.628378	0.763475	0.93487	0.528513	1.16775	1.80077		1.07511	4.37754	1.14609	2.11713	1.4002	1.64795	1.02537	2.72485		1.09705	1.23235	1.17565	1.17858	2.09341	1.05856	0.867342	1.37619
3.65456	1.75439	1.70389	2.30768	1	1.49999		2.29644	1.30088	0.566893	0.927218	1.34739	0.771759		1.07511	1.50589	1.14605	2.01724	1.39995	1.90477	1.02537	2.29412		1.09705	1.23231	1.17544	1.17858	0.720145	1.00862	1.00251	1.15865
1	1.46465	1	1.53846	1	1.99999		0.628378	0.763475	0.566893	0.774087	0.898266	1.02901		1.07496	1.87586	1.14482	3.34309	1.39955	1.89189	1.02537	1.26867		1.0969	1.23099	1.1751	1.17858	0.897069	1.67155	0.995732	0.640742
1	1.16935	1	1.56	1.62425	1.66667		0.628378	0.763475	0.920777	0.618017	0.910843	0.857517		1.07349	2.38593	1.14413	3.43713	1.39791	1.87875	1.02537	1.25		1.09539	1.23025	1.17373	1.17858	1.14099	1.71856	0.988814	0.631312
1	1.31783	1.17447	1.31896	1	1.14705		0.628378	0.896679	0.566893	0.696491	0.770106	0.590168		1.07349	1.78537	1.14348	1.77076	1.39563	1.96573	1.02537	1.23289		1.09539	1.22955	1.17181	1.17858	0.853794	0.88538	1.0346	0.622669
3.97878	4.43983	1	1.3141	1	1.14705		2.50018	0.763475	0.566893	2.34651	0.767268	0.590168		1.07349	1.03099	1.14169	3.82299	1.39502	2.27273	1.02311	2.44005		1.09539	1.22762	1.1713	1.17599	0.493038	1.91149	1.19617	1.23235
1	1.33334	1	1.4539	1	1.49999		0.628378	0.763475	0.566893	0.704688	0.848894	0.771759		1.07327	1.56626	1.14169	1.16477	1.39446	2.01694	1.02158	2.516		1.09517	1.22762	1.17084	1.17423	0.749012	0.582387	1.06155	1.27071
4.65878	1.84903	1	1.25	1.59935	2.46127		2.92747	0.763475	0.906661	0.977237	0.729842	1.26635		1.07183	1.99998	1.13957	1.34877	1.39148	2.24141	1.01942	1.59185		1.09371	1.22534	1.16833	1.17175	0.956426	0.674384	1.17969	0.803964
1	1.73913	1	1.39285	1	1.14706		0.628378	0.763475	0.566893	0.919153	0.813248	0.590173		1.07056	2.1081	1.13577	1.48936	1.39132	2.15055	1.01942	1.5		1.09241	1.22126	1.16819	1.17175	1.00813	0.744681	1.13187	0.757576
1	1.33334	1	2.43903	2.12028	3.27869		0.628378	0.763475	1.20197	0.704688	1.42408	1.68692		1.07056	1.76724	1.13552	2.31335	1.39038	1.99999	1.01942	1.3141		1.09241	1.22099	1.16741	1.17175	0.845127	1.15667	1.05263	0.663688
1.04585	1.99999	1	1	1	2		0.657189	0.763475	0.566893	1.05702	0.583873	1.02902		1.06998	1.1807	1.13405	3.62918	1.39038	2.09233	1.01594	1.64159		1.09182	1.21941	1.16741	1.16775	0.564631	1.81459	1.10123	0.829085
2.62329	3.53172	1	1.33027	3.10084	2.70271		1.64842	0.763475	1.75785	1.86656	0.776709	1.39057		1.06953	2.22948	1.13129	2.64316	1.39009	1.13952	1.01587	1.51493		1.09135	1.21644	1.16716	1.16767	1.06618	1.32158	0.599745	0.765119
3.26108	2.20161	1	1.33334	1.14749	2.66667		2.04919	0.763475	0.650505	1.16358	0.778502	1.37203		1.06949	1.05426	1.1293	1.03449	1.38794	1.44685	1.01462	2.03024		1.09132	1.2143	1.16536	1.16623	0.504167	0.517243	0.761499	1.02537
1.34597	1.99462	1	2	2.44005	2.73586		0.845777	0.763475	1.38325	1.05418	1.16775	1.40763		1.06432	1.64383	1.12885	1.64126	1.38562	1.91397	1.01462	1.45634		1.08604	1.21381	1.16341	1.16623	0.786108	0.82063	1.00735	0.735526
1	1	1	1.22449	1	2		0.628378	0.763475	0.566893	0.528513	0.714947	1.02902		1.06431	1.60274	1.12885	1.12404	1.38422	1.66666	1.01462	1.15341		1.08604	1.21381	1.16223	1.16623	0.76646	0.562022	0.877187	0.582532
2.60704	2.9274	2.48094	2.21952	1	1.77273		1.63821	1.89414	0.566893	1.54717	1.29592	0.912086		1.06241	1.66667	1.12788	2.22697	1.38101	2.81385	1.01456	1.33268		1.08409	1.21277	1.15954	1.16617	0.797029	1.11349	1.48097	0.673068
1.2748	2.4	1.16457	1.80372	1.39525	2.33872		0.801056	0.88912	0.790958	1.26843	1.05314	1.20329		1.06023	2.66664	1.12703	2.42902	1.3797	1.85499	1.01253	1.8		1.08187	1.21186	1.15844	1.16383	1.27524	1.21451	0.976312	0.909091
2.83624	2.26025	2.19091	2.10156	1.39143	2.52418		1.78223	1.67271	0.788793	1.19457	1.22705	1.29871		1.05655	3.01568	1.12659	2.46888	1.3797	1.73365	1.01199	1.31885		1.07811	1.21138	1.15844	1.1632	1.44215	1.23444	0.912445	0.666084
3.92747	4.01992	1	1.2	1.39764	1.31783		2.46793	0.763475	0.792313	2.12458	0.700648	0.678036		1.05642	2.36112	1.12219	2.9222	1.3797	1.1039	1.01154	1.59185		1.07798	1.20665	1.15844	1.16269	1.12913	1.4611	0.580997	0.803964
1.8287	1.71428	1	2	1	1.33333		1.14911	0.763475	0.566893	0.90602	1.16775	0.68601		1.05642	1.73512	1.1213	1.50394	1.37882	1.15346	1.01038	1.97469		1.07798	1.2057	1.1577	1.16136	0.829766	0.75197	0.607084	0.997316
2.75846	2.81943	1.97803	2.11383	1	1.6292		1.73335	1.51018	0.566893	1.49011	1.23421	0.838238		1.05642	1.48025	1.12013	1.69923	1.37688	1.28302	1.01	2.00001		1.07798	1.20444	1.15607	1.16092	0.707881	0.849614	0.675275	1.0101
1	1.31783	3.53083	2.37323	5.00217	4.17241		0.628378	2.6957	2.8357	0.696491	1.38567	2.14674		1.05391	1.98863	1.11931	2.07262	1.37474	1.20185	1.01	1.75		1.07542	1.20356	1.15428	1.16092	0.950995	1.03631	0.632555	0.88384
1	1.53846	1.1277	1.76724	1.29486	1.2164		0.628378	0.860971	0.734048	0.813097	1.03184	0.625849		1.05373	1.45647	1.11916	1.6177	1.37443	1.20932	1.00738	1.35762		1.07523	1.20339	1.15401	1.15791	0.696511	0.808851	0.636486	0.685665
2.12466	2.41554	1	1.39423	1	1.14285		1.33509	0.763475	0.566893	1.27664	0.814054	0.588007		1.05211	1.95655	1.1191	2.77889	1.36716	1.60001	1.00738	2.69751		1.07358	1.20333	1.14791	1.15791	0.935657	1.38944	0.842108	1.36238
3.20176	2.31502	1	2	1	1.99999		2.01191	0.763475	0.566893	1.22352	1.16775	1.02901		1.05211	1.46237	1.11585	1.74107	1.36713	2.24135	1.00622	1.87373		1.07358	1.19984	1.14789	1.15657	0.69933	0.870536	1.17966	0.94633
6.59551	2.35368	1	2	3.7149	1.28559		4.14447	0.763475	2.10595	1.24395	1.16775	0.661448		1.05015	2.29744	1.11149	1.87123	1.36713	1.6	1.00382	2.29203		1.07158	1.19516	1.14789	1.15382	1.09868	0.935615	0.842103	1.15759
1	1.39285	1	2	7.35277	2.45762		0.628378	0.763475	4.16824	0.73614	1.16775	1.26447		1.04935	1.33333	1.10675	3.19108	1.36625	1.28283	1.00269	2.54443		1.07076	1.19006	1.14715	1.15251	0.637623	1.59554	0.675172	1.28507
1	1.42857	1	1.75439	1.04358	1.72618		0.628378	0.763475	0.591599	0.755018	1.02434	0.888135		1.04935	1.26645	1.10439	2.22274	1.36469	1.42321	1.00135	2.2195		1.07076	1.18752	1.14583	1.15097	0.605638	1.11137	0.74906	1.12096
1	1.20001	1	1.21875	1	1.88678		0.628378	0.763475	0.566893	0.634221	0.711596	0.970766		1.04935	1.17681	1.09753	3.26247	1.36415	2.26537	1.00061	1.21496		1.07076	1.18014	1.14538	1.15013	0.562771	1.63123	1.1923	0.613614
1.27215	2.25	2.01423	1.26916	1	1.14705		0.79939	1.53781	0.566893	1.18915	0.741029	0.590168		1.04597	2.4425	1.09657	1.8993	1.36415	1.41313	1.00038	1.81972		1.06732	1.1791	1.14538	1.14986	1.16804	0.949648	0.743753	0.919053
1.71886	3.02223	2.23519	2.0472	3.1631	1.29948		1.08009	1.70651	1.79314	1.59729	1.19531	0.668594		1.04585	1.50002	1.0956	1.62968	1.36316	1.5744	0.998978	2.18114		1.06719	1.17807	1.14455	1.14825	0.717336	0.814838	0.828629	1.10158
1	1.53847	1	1.53846	1	1.17647		0.628378	0.763475	0.566893	0.813102	0.898266	0.605305		1.04585	1.83487	1.09402	1.67871	1.35923	2.26641	0.998978	1.27273		1.06719	1.17636	1.14125	1.14825	0.877465	0.839353	1.19285	0.642793
1.18913	1.65739	1.50625	1.03659	1.04358	2.1519		0.747223	1.14998	0.591599	0.875953	0.605237	1.10717		1.04513	2.34538	1.08957	1.16934	1.35891	1.23077	0.99105	1.63014		1.06646	1.17158	1.14098	1.13914	1.1216	0.584672	0.647773	0.823301
3.8161	2.30508	1	1.51689	1.73475	2.94116		2.39795	0.763475	0.983418	1.21827	0.885672	1.51325		1.04425	1.87044	1.08681	1.99999	1.35891	1.15644	0.99105	1.16934		1.06556	1.16862	1.14098	1.13914	0.894479	0.999997	0.608652	0.590577
1.86352	1.2962	1.47215	1.24468	1.7721	2.27237		1.17099	1.12395	1.00459	0.685059	0.726736	1.16916		1.0441	2.16719	1.08447	3.01181	1.3563	1.69275	0.988001	1.24999		1.06541	1.16609	1.13879	1.13563	1.03639	1.50591	0.890921	0.631307
1	1.81819	1	1.91011	1	1.3141		0.628378	0.763475	0.566893	0.960938	1.11526	0.676116		1.0441	2.00157	1.08055	1.63636	1.35541	1.45636	0.987343	1.53441		1.06541	1.16188	1.13804	1.13488	0.957186	0.818179	0.766506	0.774955
4.88302	2.4537	1	1.2	1	3		3.06838	0.763475	0.566893	1.29681	0.700648	1.54353		1.04318	1.6	1.07995	1.06581	1.35541	1.36782	0.984857	2.97424		1.06447	1.16124	1.13804	1.13202	0.765148	0.532905	0.719903	1.50214
1.31558	2.56765	1	1.25807	2.8002	4.05405		0.826681	0.763475	1.58741	1.35704	0.734554	2.08585		1.04163	1.22293	1.07977	1.32399	1.35412	1.91781	0.983347	1.75025		1.06289	1.16104	1.13696	1.13028	0.584827	0.661995	1.00937	0.883967
1	1.39285	1.19273	1.37097	1.08374	1.69167		0.628378	0.91062	0.614365	0.73614	0.800473	0.87038		1.03973	1.5	1.07898	2.45947	1.3517	2.55493	0.979415	1.26867		1.06095	1.16019	1.13493	1.12576	0.717326	1.22973	1.3447	0.640742
1	1.39285	1	1.72619	2.10551	2.44664		0.628378	0.763475	1.1936	0.73614	1.00788	1.25882		1.03973	1.51688	1.07869	2.27183	1.35063	1.27384	0.978747	1.80555		1.06095	1.15988	1.13403	1.125	0.725399	1.13592	0.67044	0.911895
2.69997	3.57938	1.34111	1.85388	1.57498	1.72414		1.6966	1.0239	0.892846	1.89175	1.08243	0.887086		1.03973	1.50528	1.07348	1.54568	1.34597	1.9946	0.978676	1.87936		1.06095	1.15428	1.13012	1.12491	0.719853	0.772842	1.04979	0.949172
1	1.11111	2.64145	2.13698	4.95187	1.98817		0.628378	2.01668	2.80718	0.587236	1.24773	1.02293		1.0379	2.33333	1.07183	1.65455	1.3456	1.99999	0.978567	1.37163		1.05908	1.15251	1.12981	1.12479	1.11584	0.827273	1.05263	0.692742
1.2748	1.82394	1	1	1	2		0.801056	0.763475	0.566893	0.963977	0.583873	1.02902		1.0379	1.69565	1.06949	1.17331	1.34538	1.78694	0.978021	2.71848		1.05908	1.14999	1.12962	1.12416	0.81089	0.586655	0.940494	1.37297
1.18525	1.54135	1	1.05405	1	2		0.744784	0.763475	0.566893	0.814624	0.615432	1.02902		1.0379	1.30437	1.06942	2.5175	1.34535	2.31246	0.975895	1.66665		1.05908	1.14991	1.1296	1.12172	0.623771	1.25875	1.21708	0.841743
1.06323	1.95722	1.4842	2.02344	1	3		0.66811	1.13315	0.566893	1.03442	1.18143	1.54353		1.0379	1.30435	1.06658	1.43583	1.34478	1.37932	0.975895	1.41819		1.05908	1.14686	1.12912	1.12172	0.623762	0.717913	0.725955	0.716256
1.20146	1.97101	1	1	1	2		0.75497	0.763475	0.566893	1.0417	0.583873	1.02902		1.0379	1.09092	1.06628	2.55409	1.34221	1.43675	0.975895	1.27328		1.05908	1.14654	1.12696	1.12172	0.521697	1.27704	0.756183	0.64307
2.95785	2.17065	1	3	1	1.14705		1.85865	0.763475	0.566893	1.14722	1.75162	0.590168		1.03581	2.03151	1.06474	3.24416	1.3407	1.11965	0.975895	1.15385		1.05695	1.14488	1.12569	1.12172	0.971502	1.62208	0.589288	0.582752
5.60425	3.46294	1.11318	1.52353	5.10407	2.968		3.52158	0.849885	2.89346	1.83021	0.889549	1.52706		1.03537	1.59843	1.06414	1.59184	1.33679	2.43852	0.975363	2.57143		1.0565	1.14424	1.12241	1.12111	0.764397	0.795918	1.28343	1.2987
2.3687	2.78998	1	1.07527	1	1.53847		1.48844	0.763475	0.566893	1.47454	0.627822	0.791557		1.03478	2.34389	1.06023	1.45634	1.33679	1.37462	0.970498	1.66707		1.05589	1.14003	1.12241	1.11552	1.12089	0.728171	0.723483	0.841953
1.00417	1.59184	1	1.53846	1.03676	1.54254		0.630998	0.763475	0.587732	0.841309	0.898266	0.793651		1.03028	1.20354	1.06023	1.21595	1.33267	1.76558	0.967986	1.33162		1.0513	1.14003	1.11895	1.11263	0.575554	0.607973	0.929251	0.672535
1	1.39285	2.64868	3.05549	1.4842	2.57638		0.628378	2.0222	0.841383	0.73614	1.78402	1.32557		1.02932	1.54421	1.06012	1.73729	1.33169	1.24068	0.966988	1.84736		1.05032	1.13992	1.11813	1.11148	0.738469	0.868644	0.65299	0.933012
2.41909	3.80952	1	1.25806	1	1.17647		1.5201	0.763475	0.566893	2.01338	0.734548	0.605305		1.02836	1.82388	1.06012	1.35335	1.33162	1	0.965889	2.87348		1.04935	1.13992	1.11807	1.11022	0.872213	0.676675	0.526316	1.45125
1	1.17647	1.16636	2.02381	1	2.22221		0.628378	0.890487	0.566893	0.62178	1.18165	1.14335		1.02836	2.53669	1.05962	1.8082	1.32945	1.13466	0.964851	3.14727		1.04935	1.13938	1.11625	1.10902	1.21309	0.904101	0.597189	1.58953
1	1.6272	1	1.77272	1.85785	3.2		0.628378	0.763475	1.0532	0.859997	1.03504	1.64643		1.02752	1.37412	1.05938	3.10345	1.3283	1.11968	0.961411	1.59824		1.04849	1.13912	1.11528	1.10507	0.657127	1.55173	0.589307	0.807192
1	1.91011	1	1.5	1	1.49999		0.628378	0.763475	0.566893	1.00952	0.87581	0.771759		1.02652	1.70148	1.05883	1.81818	1.32806	2.02797	0.960232	2.176		1.04747	1.13853	1.11508	1.10371	0.813676	0.909089	1.06735	1.09899
1	1.04317	1	1.44927	1	2		0.628378	0.763475	0.566893	0.551329	0.84619	1.02902		1.02571	1.7239	1.05421	1.49485	1.32514	1.84397	0.958886	1.66202		1.04665	1.13355	1.11263	1.10217	0.8244	0.747426	0.970511	0.839403
1	3	1	1.64125	1.49976	2.85941		0.628378	0.763475	0.850204	1.58554	0.958282	1.47119		1.02537	2.33336	1.05254	2.60656	1.32354	1.63636	0.957335	1.21212		1.04629	1.13176	1.11128	1.10038	1.11585	1.30328	0.861241	0.612182
1	1.33333	1	1.53846	2.59524	2.52432		0.628378	0.763475	1.47122	0.704683	0.898266	1.29879		1.02537	2.29411	1.04995	1.88711	1.32122	1.29124	0.956697	2.06552		1.04629	1.12898	1.10933	1.09965	1.09708	0.943554	0.679598	1.04319
1.03916	1.67885	1.06014	2.00001	4.75861	3.31364		0.652985	0.809391	2.69762	0.887295	1.16775	1.7049		1.02537	2.29411	1.04167	1.64303	1.31945	1.64383	0.954907	1.632		1.04629	1.12008	1.10785	1.09759	1.09708	0.821516	0.865176	0.824242
1.57498	1.37049	1.64911	1.76471	1.39038	1.35602		0.989682	1.25905	0.788197	0.724322	1.03037	0.697685		1.02537	2.00002	1.04132	1.39868	1.31941	1.70281	0.954905	1.55173		1.04629	1.1197	1.10781	1.09759	0.956444	0.699338	0.896215	0.783702
1	1.33333	1	2	1	1.63461		0.628378	0.763475	0.566893	0.704683	1.16775	0.841022		1.02537	1.42856	1.03973	1.55792	1.31751	1.59827	0.953395	1.28808		1.04629	1.11799	1.10622	1.09586	0.683164	0.778959	0.841192	0.650547
4.57097	5	1	1.33333	1	1.19999		2.87229	0.763475	0.566893	2.64257	0.778496	0.617406		1.02362	2.48175	1.0383	1.5108	1.31704	1.59591	0.95319	1.34139		1.04451	1.11645	1.10582	1.09562	1.18681	0.755401	0.839953	0.677471
1.83113	3.01127	1.42222	2.54983	1	1.33333		1.15064	1.08583	0.566893	1.5915	1.48878	0.68601		1.01944	2.49224	1.03822	2.65777	1.31536	1.8	0.951608	1.69421		1.04024	1.11637	1.10442	1.0938	1.19183	1.32888	0.947366	0.855662
1	1.17647	1.25354	1.52047	1.74441	1.79133		0.628378	0.957047	0.988895	0.62178	0.887762	0.921656		1.01942	1.92229	1.0379	1.09091	1.31501	1.84705	0.951608	1.42856		1.04023	1.11602	1.10412	1.0938	0.919271	0.545456	0.972129	0.721497
1	2.00001	1	2	1	1.56		0.628378	0.763475	0.566893	1.05703	1.16775	0.802634		1.01942	1.76723	1.03549	2.86229	1.31501	1.59184	0.951408	2.38456		1.04023	1.11343	1.10412	1.09357	0.845118	1.43115	0.837808	1.20433
1.89823	1.4021	1	3	1	1.33333		1.19281	0.763475	0.566893	0.741028	1.75162	0.68601		1.01942	1.7647	1.03478	2.35297	1.31429	1.58371	0.951408	1.89637		1.04023	1.11266	1.10352	1.09357	0.843911	1.17649	0.833531	0.957763
1	2	1.33687	2.43243	2.16945	1.60913		0.628378	1.02067	1.22985	1.05703	1.42023	0.827912		1.01942	1.50001	1.02932	2.55587	1.30749	1.89469	0.951408	1.37408		1.04023	1.10679	1.09781	1.09357	0.71733	1.27794	0.997204	0.693978
1	1.46465	1	1.53846	6.37289	1.23983		0.628378	0.763475	3.61275	0.774087	0.898266	0.637904		1.01942	1.18055	1.02851	1.36198	1.30749	1.58896	0.950772	1.14285		1.04023	1.10593	1.09781	1.09284	0.564561	0.680989	0.836293	0.577199
1.8963	2.55474	1	1.33334	1	1.33333		1.19159	0.763475	0.566893	1.35021	0.778502	0.68601		1.01872	1.41177	1.02836	3.08314	1.30644	1.96958	0.950243	1.58284		1.03951	1.10576	1.09693	1.09223	0.675133	1.54157	1.03662	0.799415
1	1.33333	1	1.33333	1	1.33333		0.628378	0.763475	0.566893	0.704683	0.778496	0.68601		1.01857	1.26643	1.02836	1.66667	1.30644	1.87003	0.949973	1.27869		1.03936	1.10576	1.09693	1.09192	0.605631	0.833336	0.984229	0.645803
1.16711	2.32181	1	1.33333	1.35165	2.72725		0.733386	0.763475	0.766241	1.22711	0.778496	1.4032		1.01524	2.00472	1.02752	2.46587	1.30644	1.30435	0.94845	1.49485		1.03596	1.10486	1.09693	1.09017	0.95869	1.23293	0.686499	0.754976
1.64318	1.96721	1	3	1	1.56		1.03254	0.763475	0.566893	1.0397	1.75162	0.802634		1.01364	1.66666	1.02537	1.93551	1.30609	1.44293	0.948422	2.30764		1.03433	1.10255	1.09664	1.09014	0.797026	0.967755	0.759435	1.16547
1	3	1	1.36986	1	2		0.628378	0.763475	0.566893	1.58554	0.799825	1.02902		1.01198	1.62163	1.02537	1.59998	1.30601	1.83674	0.94498	1.77005		1.03264	1.10255	1.09656	1.08618	0.775491	0.79999	0.966703	0.893963
1	1.49123	1.19273	1.42857	1	2		0.628378	0.91062	0.566893	0.788135	0.834104	1.02902		1.01198	1.29524	1.02537	1.25	1.30601	1.50001	0.944419	1.88259		1.03264	1.10255	1.09656	1.08554	0.619405	0.624999	0.789479	0.950804
1.2555	2.24842	1	1.14706	1	2.13542		0.788928	0.763475	0.566893	1.18832	0.669738	1.09869		1.01154	2.15494	1.02536	3.1939	1.30329	1.56627	0.944103	1.24224		1.03219	1.10254	1.09428	1.08518	1.03053	1.59695	0.824351	0.627392
1	2	1	1.33334	1	1.72618		0.628378	0.763475	0.566893	1.05703	0.778502	0.888135		1.01049	1.82812	1.02362	2.50761	1.30273	1.31078	0.943511	1.25592		1.03111	1.10066	1.09382	1.0845	0.874241	1.25381	0.689882	0.634301
1.01859	5	1.18334	2.39999	1	2		0.640059	0.903451	0.566893	2.64257	1.40129	1.02902		1.00935	2.16412	1.02222	3.33402	1.30062	2.12567	0.94351	1.31868		1.02995	1.09916	1.09204	1.08449	1.03492	1.66701	1.11878	0.666002
3.45657	1.7575	1.74821	1.21414	1	1.42857		2.17203	1.33472	0.566893	0.928862	0.708904	0.735012		1.00738	1.31782	1.0205	1.23077	1.30021	1.76108	0.943377	1.11111		1.02794	1.09731	1.0917	1.08434	0.630206	0.615385	0.926885	0.561168
1.35165	2.13542	1.446	1.63013	1	1.49999		0.849346	1.10399	0.566893	1.1286	0.95179	0.771759		1.00738	1.30435	1.02022	2.14286	1.29966	1.59959	0.939292	2.10524		1.02794	1.09702	1.09123	1.07965	0.623761	1.07143	0.841892	1.06325
1	4	1	3	1	1.33333		0.628378	0.763475	0.566893	2.11405	1.75162	0.68601		1.00738	1.15384	1.01942	2.66666	1.29914	1.31868	0.939292	1.50508		1.02794	1.09615	1.0908	1.07965	0.551788	1.33333	0.694044	0.760143
1	1.99999	1	2.05263	1	2		0.628378	0.763475	0.566893	1.05702	1.19848	1.02902		1.00506	1.60061	1.01942	1.57895	1.29788	1.48601	0.939029	1.94621		1.02557	1.09615	1.08974	1.07934	0.765438	0.789473	0.782111	0.982933
1.00711	1.52809	1.07195	1.29261	1	2		0.632845	0.818407	0.566893	0.807616	0.754721	1.02902		1.00038	1.99616	1.01942	1.37096	1.29478	1.66933	0.93889	1.59044		1.02079	1.09615	1.08714	1.07918	0.9546	0.685482	0.878596	0.803252
1	1.2	1.10852	2.10526	1.20146	2.39998		0.628378	0.846328	0.6811	0.634216	1.22921	1.23481		1.00038	1.6	1.0186	2.70485	1.29293	1.62719	0.937855	2.91664		1.02079	1.09527	1.08558	1.07799	0.765148	1.35243	0.856417	1.47305
1.02494	1.48148	4.8044	4.20899	1	1.39285		0.644049	3.66804	0.566893	0.782982	2.45752	0.716634		1.00038	1.37163	1.01857	2.50001	1.29118	1.52809	0.937855	1.37648		1.02079	1.09524	1.08412	1.07799	0.655937	1.25	0.804256	0.695191
1.18226	1.90476	1.09041	1.73291	1	2		0.742906	0.832501	0.566893	1.00669	1.0118	1.02902		0.999504	2.32409	1.01857	1.21984	1.29118	1.52806	0.937855	1.11111		1.0199	1.09524	1.08412	1.07799	1.11142	0.609919	0.804242	0.561168
1	1.2987	2.24496	1.61451	1	1.99999		0.628378	1.71397	0.566893	0.68638	0.942669	1.02901		0.999042	2.125	1.01646	2.0573	1.29118	1.37412	0.937842	2.46062		1.01943	1.09296	1.08412	1.07798	1.01621	1.02865	0.723221	1.24274
1	1.33334	1	1	1.66356	1.98049		0.628378	0.763475	0.943061	0.704688	0.583873	1.01898		0.999042	1.35055	1.01232	2.21774	1.28982	1.84115	0.937842	1.47728		1.01943	1.08851	1.08297	1.07798	0.645859	1.10887	0.969026	0.746099
2.06607	2.65487	1.17546	2.10145	1	1.77273		1.29827	0.897435	0.566893	1.40313	1.22698	0.912086		0.999042	1.13803	1.01163	1.70058	1.28562	2.58379	0.937505	1.76471		1.01943	1.08777	1.07945	1.07759	0.544227	0.85029	1.35989	0.891266
1	2	1	1.53846	1	1.16935		0.628378	0.763475	0.566893	1.05703	0.898266	0.601641		0.998348	1.89936	1.01154	1.2787	1.28442	2.30429	0.937178	1.47542		1.01872	1.08768	1.07844	1.07722	0.908305	0.63935	1.21278	0.74516
1	1.14706	1	1.5	1.5541	3.04792		0.628378	0.763475	0.881009	0.606236	0.87581	1.56818		0.996893	1.26867	1.01107	1.11111	1.28368	1.63015	0.937178	1.27789		1.01724	1.08717	1.07782	1.07722	0.6067	0.555555	0.857972	0.645399
1	1.63935	1.07065	1.32426	1	1.55998		0.628378	0.817415	0.566893	0.866418	0.7732	0.802624		0.993028	4.76487	1.00519	1.42857	1.2819	2.27372	0.936668	1.98127		1.01329	1.08085	1.07633	1.07663	2.27864	0.714287	1.19669	1.00064
1.03373	2.30768	1	1.30435	1.8939	2.57426		0.649573	0.763475	1.07364	1.21964	0.761575	1.32448		0.990598	1.72788	1.00443	1.14286	1.27966	1.0606	0.936668	1.1745		1.01081	1.08003	1.07445	1.07663	0.8263	0.57143	0.558212	0.593181
1	1.33333	1	1.16935	1	1.49999		0.628378	0.763475	0.566893	0.704683	0.682752	0.771759		0.990272	1.48024	1.00151	2.45336	1.27818	1.41605	0.936478	1.60947		1.01048	1.07689	1.0732	1.07641	0.707878	1.22668	0.745287	0.812865
1.07724	1.73077	1	2	1	1		0.676913	0.763475	0.566893	0.914735	1.16775	0.514509		0.988135	2.63746	0.999504	1.15483	1.27617	2.25108	0.934122	2.69762		1.0083	1.07474	1.07151	1.0737	1.26128	0.577414	1.18478	1.36244
1	1.33334	1.22847	1.94631	1.15953	1.68664		0.628378	0.937907	0.65733	0.704688	1.1364	0.867792		0.985695	3.00333	0.997605	3.06588	1.27523	2.33723	0.933918	1.69516		1.00581	1.07269	1.07073	1.07347	1.43624	1.53294	1.23012	0.856139
1.19266	1.66666	1	1.77272	2.04987	3.93938		0.749441	0.763475	1.16206	0.880852	1.03504	2.02685		0.985516	3.93941	0.993968	2.71524	1.27449	1.64848	0.933465	1.73872		1.00563	1.06878	1.0701	1.07295	1.88389	1.35762	0.867622	0.878139
1	1.61773	3.35278	3.17668	1	1.99999		0.628378	2.55976	0.566893	0.854992	1.85478	1.02901		0.985005	1.90477	0.993132	3	1.27421	2.15494	0.932304	1.30435		1.00511	1.06788	1.06986	1.07161	0.910893	1.5	1.13418	0.658762
1	1.39285	1	2	2.11562	2.06349		0.628378	0.763475	1.19933	0.73614	1.16775	1.06168		0.985005	1.28076	0.991114	1.28284	1.27321	1.26341	0.930009	2.31553		1.00511	1.06571	1.06902	1.06898	0.61248	0.64142	0.664955	1.16946
1	1.66667	1.11315	1.81396	1	1.49999		0.628378	0.849863	0.566893	0.880857	1.05912	0.771759		0.984335	2.15852	0.990387	2.4145	1.27228	1.11429	0.930009	1.04802		1.00442	1.06493	1.06824	1.06898	1.03224	1.20725	0.586468	0.529303
1.42459	1.24317	1	3	1	1.37096		0.89518	0.763475	0.566893	0.657032	1.75162	0.705371		0.980615	2.15699	0.989447	2.08134	1.27198	1.25	0.929533	1.30923		1.00063	1.06392	1.06799	1.06843	1.03151	1.04067	0.657894	0.661227
1.84287	1.632	2.58742	2.38234	1	1.2		1.15802	1.97543	0.566893	0.862534	1.39098	0.617411		0.980615	2.09144	0.988991	3.03031	1.26854	1.8392	0.927653	1.15483		1.00063	1.06343	1.06511	1.06627	1.00016	1.51516	0.967998	0.583246
1.35165	3.33332	1	1.50735	1	2		0.849346	0.763475	0.566893	1.7617	0.880102	1.02902		0.980615	1.91509	0.988001	1.73905	1.26854	1.39795	0.926923	1.20517		1.00063	1.06237	1.06511	1.06543	0.915831	0.869526	0.735763	0.608671
1	1.53846	1	3	1	2		0.628378	0.763475	0.566893	0.813097	1.75162	1.02902		0.980615	1.67875	0.986256	2.01874	1.26505	2.32954	0.926394	1.50591		1.00063	1.06049	1.06217	1.06482	0.802808	1.00937	1.22607	0.760558
1.19273	1.93548	1	1.33333	2.05532	1.95652		0.749485	0.763475	1.16515	1.02293	0.778496	1.00665		0.980615	1.5789	0.985585	1.94981	1.26367	1.24806	0.926342	1.91967		1.00063	1.05977	1.06101	1.06476	0.755059	0.974903	0.656873	0.969529
1	1.72619	1	3	1	1.39285		0.628378	0.763475	0.566893	0.912314	1.75162	0.716634		0.980615	1.14093	0.983896	1.47508	1.26312	1.53857	0.926073	2.49429		1.00063	1.05795	1.06056	1.06445	0.545613	0.737541	0.809772	1.25974
1.83672	2.1466	4.02424	3.25382	1	1.19999		1.15415	3.07241	0.566893	1.13451	1.89982	0.617406		0.978574	2.60869	0.980615	1.10574	1.26081	2.10428	0.924202	1.03448		0.998545	1.05442	1.05862	1.0623	1.24752	0.552871	1.10751	0.522467
1	1.41313	1	2	1	1.2		0.628378	0.763475	0.566893	0.746858	1.16775	0.617411		0.97636	2.51398	0.980615	1.42857	1.25923	1.76473	0.921146	2.36685		0.996286	1.05442	1.05728	1.05879	1.20223	0.714286	0.928805	1.19538
1	1.33334	1.32644	2.03906	1	1.39285		0.628378	1.0127	0.566893	0.704688	1.19055	0.716634		0.975895	2.08032	0.978574	1.82812	1.25923	1.51653	0.919271	1.27452		0.995812	1.05223	1.05728	1.05663	0.994845	0.914062	0.798173	0.643695
2.11423	2.58064	1	2	5.22994	1.9398		1.32853	0.763475	2.96482	1.3639	1.16775	0.998045		0.975895	1.31411	0.978105	1.87751	1.25923	2.01699	0.917481	2.29797		0.995812	1.05173	1.05728	1.05458	0.628432	0.938755	1.06158	1.16059
2.93532	2.97487	1	1.56	1	1.10389		1.84449	0.763475	0.566893	1.57226	0.910843	0.567962		0.974385	1.17331	0.977643	1.35513	1.25852	1.54584	0.917481	2.15697		0.994271	1.05123	1.05669	1.05458	0.561098	0.677567	0.813597	1.08938
1	1.39285	4.31044	5.01092	1	1.39285		0.628378	3.29091	0.566893	0.73614	2.92574	0.716634		0.970648	1.41845	0.975895	1.64126	1.2553	3.5167	0.917481	1.76471		0.990458	1.04935	1.05399	1.05458	0.678329	0.820628	1.8509	0.891268
1.40471	1.6293	1	1.53846	1	1.19999		0.882688	0.763475	0.566893	0.861107	0.898266	0.617406		0.970648	1.89584	0.975895	1.2	1.25512	1.38647	0.917481	1.50094		0.990457	1.04935	1.05384	1.05458	0.906621	0.599998	0.729724	0.758049
1	1.5	1	1.81818	1	2		0.628378	0.763475	0.566893	0.79277	1.06159	1.02902		0.970498	2.97711	0.975464	1.42858	1.25388	1.37389	0.917481	1.5		0.990304	1.04889	1.0528	1.05458	1.42371	0.714288	0.723101	0.757577
3.41138	2.27184	1	1.56	1	1.10389		2.14363	0.763475	0.566893	1.2007	0.910843	0.567962		0.97007	2.12728	0.971229	1.46328	1.25336	1.92556	0.917481	1.35761		0.989867	1.04433	1.05236	1.05458	1.0173	0.731638	1.01345	0.685662
1.87702	2.44898	1	1.22302	2.35795	1.62268		1.17948	0.763475	1.33671	1.29432	0.714089	0.834884		0.97007	1.55174	0.969596	1.40624	1.25317	1.36121	0.917429	3.18261		0.989867	1.04258	1.0522	1.05452	0.742069	0.703121	0.716427	1.60738
1	1.39285	1.4085	1.6	1	1.99998		0.628378	1.07536	0.566893	0.73614	0.934197	1.02901		0.96971	1.6268	0.968503	1.72964	1.25047	1.2787	0.917429	1.25		0.9895	1.0414	1.04994	1.05452	0.777962	0.864822	0.672999	0.631315
1.07883	1.95	1	1.17647	1	1.5		0.677913	0.763475	0.566893	1.0306	0.68691	0.771764		0.968503	1.42788	0.968387	1.6529	1.24827	1.76992	0.916904	2.49541		0.988268	1.04128	1.04809	1.05391	0.682837	0.826449	0.931536	1.26031
1.56736	1.85059	1	1.33334	1	1.33333		0.984894	0.763475	0.566893	0.978061	0.778502	0.68601		0.968079	2.36271	0.967597	1.39536	1.24782	1.76829	0.909964	1.60001		0.987836	1.04043	1.04771	1.04594	1.12989	0.697678	0.930677	0.808084
2.91165	3.37348	1	1.23457	1	1.19999		1.82962	0.763475	0.566893	1.78293	0.720833	0.617406		0.964265	2.24316	0.967149	1.76471	1.24782	1.45728	0.909434	2.30315		0.983944	1.03995	1.04771	1.04533	1.07272	0.882356	0.766991	1.16321
2.84244	1.6	1	1.33334	1	1.05405		1.78613	0.763475	0.566893	0.845621	0.778502	0.542318		0.961012	1.61994	0.964217	2.60868	1.24782	1.53846	0.90877	1.19219		0.980624	1.03679	1.04771	1.04456	0.774683	1.30434	0.809718	0.602115
1	1.17647	1.73783	2.12727	1	1.05405		0.628378	1.32679	0.566893	0.62178	1.24206	0.542318		0.960527	2.60594	0.963301	1.26335	1.24693	1.1197	0.90864	2.01031		0.98013	1.03581	1.04696	1.04441	1.24621	0.631676	0.589314	1.01531
1	2	1	1.33334	1.133	1.99998		0.628378	0.763475	0.64229	1.05703	0.778502	1.02901		0.958886	3.13978	0.962532	2.36979	1.24584	1	0.908582	1.50848		0.978455	1.03498	1.04605	1.04435	1.5015	1.18489	0.526316	0.76186
1	1.14706	1	1.50001	1	1.33333		0.628378	0.763475	0.566893	0.606236	0.875816	0.68601		0.958522	1.55556	0.960994	1.62837	1.24486	2.01388	0.905532	1.73218		0.978084	1.03333	1.04522	1.04084	0.743893	0.814184	1.05993	0.874837
1	1.75438	1	1.05263	3.33949	3.08313		0.628378	0.763475	1.89313	0.927213	0.614603	1.5863		0.958304	1.91803	0.957483	1.84819	1.24401	1.5814	0.905062	2.30723		0.977861	1.02955	1.04451	1.0403	0.917237	0.924094	0.832313	1.16527
1	1.33334	1.98788	1.30067	1.64911	1.61347		0.628378	1.5177	0.93487	0.704688	0.759427	0.830145		0.955178	2.42325	0.95701	1.45985	1.24227	1.33993	0.904198	2.38372		0.974672	1.02904	1.04305	1.03931	1.15884	0.729927	0.705228	1.2039
4.5536	1.47648	2.41	1.03448	1	1.41817		2.86138	1.83998	0.566893	0.780339	0.604005	0.729661		0.954209	1.17571	0.956921	2.24599	1.24173	2.27193	0.904198	1.93401		0.973682	1.02895	1.0426	1.03931	0.562242	1.123	1.19575	0.976771
1	3	1	2	1	2.14286		0.628378	0.763475	0.566893	1.58554	1.16775	1.10252		0.951608	1.50002	0.955178	1.30435	1.24173	1.69565	0.903593	1.26214		0.971029	1.02707	1.0426	1.03861	0.717336	0.652173	0.892449	0.637443
2.69312	3.24999	1	1.05405	1.52658	1.83673		1.6923	0.763475	0.865408	1.71766	0.615432	0.945014		0.951608	1.4539	0.954209	1.25	1.23894	1.42507	0.899224	1.66454		0.971029	1.02603	1.04025	1.03359	0.695282	0.624998	0.750035	0.840677
1	1	1	1.50001	3.91858	2.36686		0.628378	0.763475	2.22142	0.528513	0.875816	1.21777		0.951608	1.31411	0.951608	2.33333	1.23537	1.73079	0.899008	1.3		0.971029	1.02323	1.03725	1.03334	0.628432	1.16666	0.910939	0.656565
1	1.33334	1	2	1	1.44926		0.628378	0.763475	0.566893	0.704688	1.16775	0.745658		0.951408	1.64373	0.950647	2.21021	1.23298	1.16404	0.897797	1.34735		0.970825	1.0222	1.03525	1.03195	0.786062	1.1051	0.612655	0.680477
1	2	1	1.4	1	1.33333		0.628378	0.763475	0.566893	1.05703	0.817423	0.68601		0.951408	1.57895	0.948591	1.95143	1.23227	3.34644	0.897197	1.24068		0.970825	1.01999	1.03465	1.03126	0.755079	0.975714	1.76128	0.626605
1	2	1	1.42857	2.16559	4.10091		0.628378	0.763475	1.22766	1.05703	0.834104	2.10996		0.951408	1.2733	0.94835	2.09044	1.23086	1.43675	0.897197	2.29412		0.970825	1.01973	1.03347	1.03126	0.608913	1.04522	0.756183	1.15865
2.18916	2.17909	1	1.05263	1.35165	1.6272		1.37562	0.763475	0.766241	1.15168	0.614603	0.837209		0.950772	3.60004	0.948148	1.62719	1.23041	1.00001	0.897197	1.93551		0.970175	1.01951	1.03309	1.03126	1.7216	0.813593	0.526322	0.97753
4.479	1.20506	2.27646	2.75	1	1.39285		2.8145	1.73802	0.566893	0.63689	1.60565	0.716634		0.950772	1.85388	0.948007	1.57269	1.22495	1.56563	0.897197	1.93398		0.970175	1.01936	1.02851	1.03126	0.886556	0.786345	0.824014	0.97676
4.48281	2.16935	1	1.6	3.81347	1.6171		2.8169	0.763475	2.16183	1.14653	0.934197	0.832013		0.950608	2.23118	0.942404	2.38183	1.22361	1.42858	0.897197	1.76723		0.970008	1.01334	1.02738	1.03126	1.06699	1.19091	0.751882	0.892538
4.26545	2.05767	1.22056	1.55555	1.74611	2.10526		2.68031	0.931867	0.989858	1.08751	0.908244	1.08318		0.949318	2.94993	0.941906	1.99999	1.22361	1.4	0.897197	1.47727		0.968692	1.0128	1.02738	1.03126	1.41071	0.999997	0.73684	0.746095
2.1812	1.77489	1	1.7647	1	1.33333		1.37062	0.763475	0.566893	0.938053	1.03036	0.68601		0.948422	1.63461	0.939898	2.68544	1.2235	1.48101	0.897197	1		0.967778	1.01064	1.02729	1.03126	0.781701	1.34272	0.779481	0.505051
1	1.2987	1	1.3141	1.08132	2.0408		0.628378	0.763475	0.612993	0.68638	0.767268	1.05001		0.948422	1.33332	0.939493	2.09603	1.22283	2.42234	0.897108	1.34832		0.967778	1.01021	1.02673	1.03116	0.637618	1.04801	1.27492	0.68097
1	1.25591	1	1.39285	1	1.49999		0.628378	0.763475	0.566893	0.663765	0.813248	0.771759		0.948148	1.92557	0.939292	1.71428	1.2183	1.07974	0.89388	2.35295		0.967498	1.00999	1.02293	1.02745	0.92084	0.857138	0.568287	1.18836
1.2663	1.90476	1	1.53847	1	1.77273		0.795714	0.763475	0.566893	1.00669	0.898272	0.912086		0.948148	1.76624	0.939292	1.55744	1.21755	1.74246	0.891945	1.82796		0.967498	1.00999	1.02229	1.02522	0.844644	0.778721	0.917083	0.92321
1	1.53846	1	1.53846	3.47814	1.68831		0.628378	0.763475	1.97173	0.813097	0.898266	0.868651		0.948148	1.03449	0.937855	2.56765	1.21472	1.4875	0.891945	1.6272		0.967498	1.00845	1.01991	1.02522	0.494709	1.28382	0.782894	0.821818
5.42488	2.1155	1	1.33334	1.16711	2.017		3.40887	0.763475	0.661627	1.11807	0.778502	1.03776		0.948001	1.98003	0.936668	2.29736	1.21431	1.6641	0.891945	1.49999		0.967348	1.00717	1.01957	1.02522	0.946885	1.14868	0.875844	0.757571
1	1.30435	1	1.36986	1	1.49999		0.628378	0.763475	0.566893	0.689366	0.799825	0.771759		0.946622	1.6574	0.933734	2.93555	1.21329	1.58266	0.891468	1.92228		0.96594	1.00402	1.01871	1.02468	0.792599	1.46777	0.832981	0.970849
1	2	1.3783	1.17647	1	1.39285		0.628378	1.0523	0.566893	1.05703	0.68691	0.716634		0.946095	3.11945	0.932402	1.37255	1.21237	1.39982	0.891468	1.08209		0.965403	1.00258	1.01794	1.02468	1.49177	0.686274	0.736745	0.54651
1	1	1	1.48148	1	2		0.628378	0.763475	0.566893	0.528513	0.864997	1.02902		0.944103	2.5202	0.932304	1.67872	1.212	1.2	0.886128	1.10389		0.963371	1.00248	1.01763	1.01854	1.2052	0.83936	0.631577	0.557521
1	1.33334	1	1	1	1.39285		0.628378	0.763475	0.566893	0.704688	0.583873	0.716634		0.943377	2.79141	0.932304	1.59184	1.21138	1.34615	0.886037	2.34503		0.96263	1.00248	1.01711	1.01843	1.3349	0.795918	0.708502	1.18436
1.37021	1.9004	1	2.05263	1	1.53846		0.861009	0.763475	0.566893	1.00439	1.19848	0.791552		0.941886	1.78196	0.931845	2.30051	1.211	1.51653	0.885794	1.19427		0.961108	1.00198	1.01679	1.01815	0.852166	1.15026	0.798173	0.603166
2.14458	3.0784	1.07617	2.29378	1.205	1.69565		1.34761	0.821629	0.683107	1.62698	1.33928	0.872427		0.941886	1.51457	0.92857	1.20563	1.20921	1.73299	0.878342	1.27489		0.961108	0.998462	1.01529	1.00959	0.724295	0.602815	0.912098	0.643885
6.84556	1.59735	1.35165	1.6	1	1.39285		4.3016	1.03195	0.566893	0.844221	0.934197	0.716634		0.94187	2.4321	0.925644	1.35135	1.20903	1.12481	0.878223	1.30433		0.961092	0.995316	1.01514	1.00945	1.16307	0.675675	0.592004	0.658752
1	1.25807	1.00738	1.76471	1	1		0.628378	0.76911	0.566893	0.664907	1.03037	0.514509		0.941596	1.92899	0.924202	1.69421	1.20479	1.02565	0.876672	1.00001		0.960812	0.993766	1.01158	1.00767	0.922476	0.847105	0.539814	0.505054
1	1.22302	1.03373	1.55963	1	1.19999		0.628378	0.789227	0.566893	0.646382	0.910626	0.617406		0.94071	1.66796	0.924202	1.31782	1.20243	2.14373	0.876558	2.56063		0.959908	0.993766	1.0096	1.00754	0.797645	0.658909	1.12828	1.29325
1	1.39534	1	2.22222	1	1.33333		0.628378	0.763475	0.566893	0.737456	1.2975	0.68601		0.939292	2.22951	0.920881	1.93549	1.20238	2.26993	0.876335	2.68574		0.958461	0.990195	1.00955	1.00728	1.06619	0.967743	1.1947	1.35644
2.3687	2.06946	1	1.39285	1	1.22302		1.48844	0.763475	0.566893	1.09374	0.813248	0.629255		0.939292	1.76626	0.919084	1.73334	1.20178	1.375	0.876314	1.35036		0.958461	0.988262	1.00905	1.00726	0.844655	0.866668	0.723684	0.682001
1	1.62921	1.06014	1.53847	1	1.33333		0.628378	0.809391	0.566893	0.861059	0.898272	0.68601		0.932304	3.23396	0.917481	2.29379	1.19546	2.22948	0.876299	2.27631		0.95133	0.986538	1.00375	1.00724	1.54653	1.14689	1.17341	1.14965
1	4	1.39171	1.34328	1	2		0.628378	1.06254	0.566893	2.11405	0.784305	1.02902		0.932304	2.35295	0.917429	2.27237	1.19531	1.74699	0.876014	1.85184		0.95133	0.986483	1.00362	1.00691	1.12522	1.13618	0.919467	0.935273
2.47168	2.20779	1.28943	1.17822	1.00417	1.30435		1.55315	0.984448	0.569257	1.16685	0.687931	0.6711		0.93001	2.70834	0.917429	1.93551	1.19531	1.39368	0.87556	2.22222		0.948989	0.986483	1.00361	1.00639	1.29517	0.967755	0.733516	1.12233
1.03147	1.53307	1	1.39285	1	1.33333		0.648153	0.763475	0.566893	0.810248	0.813248	0.68601		0.929652	1.48148	0.916297	1.41853	1.19276	1.18055	0.874595	1.79628		0.948624	0.985266	1.00148	1.00528	0.70847	0.709264	0.621344	0.907215
1.33889	1.7191	1	1.33334	3.47616	2.40774		0.841328	0.763475	1.97061	0.908567	0.778502	1.2388		0.927653	2.98826	0.915916	1.75917	1.19276	1.1111	0.871772	1.34873		0.946585	0.984856	1.00148	1.00204	1.42904	0.879583	0.584791	0.681176
1	1.14706	1.19273	1.55963	1	1.37096		0.628378	0.91062	0.566893	0.606236	0.910626	0.705371		0.926923	2.27003	0.911037	1.78187	1.19034	1.2	0.870671	1.68343		0.945839	0.97961	0.999444	1.00077	1.08557	0.890935	0.631581	0.850217
1.95074	3.45563	1	2	3.84313	1.72375		1.2258	0.763475	2.17865	1.82635	1.16775	0.886885		0.926923	1.34483	0.909707	1.14286	1.1874	1.10935	0.870671	1.2217		0.945839	0.978179	0.996974	1.00077	0.643121	0.571429	0.583868	0.617019
1	2	1	1.39285	1.79361	2.17153		0.628378	0.763475	1.01679	1.05703	0.813248	1.11727		0.926923	1.21983	0.909438	1.6287	1.18728	1.10185	0.87023	1.14179		0.945839	0.97789	0.996875	1.00026	0.583345	0.81435	0.579919	0.576664
1	1.33334	2.7283	1.4361	1	2		0.628378	2.08299	0.566893	0.704688	0.838501	1.02902		0.926677	1.98003	0.905798	1.71673	1.18643	1.3205	0.869895	1.39398		0.945589	0.973976	0.996161	0.999879	0.946885	0.858367	0.695002	0.70403
1	1.56488	1	1.17647	1	2		0.628378	0.763475	0.566893	0.82706	0.68691	1.02902		0.924607	1.55098	0.905065	1.98858	1.18572	1.85546	0.869134	1.66201		0.943476	0.973188	0.995568	0.999004	0.741703	0.99429	0.976557	0.839399
1	1.77273	1	1.77272	1.19266	2.2454		0.628378	0.763475	0.676111	0.936911	1.03504	1.15528		0.924202	2.49079	0.904198	2.72722	1.18518	1.7143	0.869134	1.33333		0.943064	0.972256	0.995117	0.999004	1.19114	1.36361	0.902265	0.673401
2.16263	1.85336	2.0917	1.69167	1	1.5		1.35895	1.59696	0.566893	0.979525	0.987721	0.771764		0.924202	1.76471	0.904198	1.54254	1.18518	1.69168	0.869133	1.99999		0.943064	0.972256	0.995117	0.999004	0.843915	0.771271	0.890358	1.0101
2.75632	2.65003	1.14185	1.65289	1	1.27868		1.73201	0.871774	0.566893	1.40058	0.965079	0.657893		0.924202	1.22302	0.904198	1.53846	1.18518	1.13261	0.869133	1.04909		0.943064	0.972256	0.995117	0.999004	0.584868	0.769229	0.596108	0.529844
1.48451	1.64373	1	1.50735	1.18334	1.42856		0.932833	0.763475	0.670828	0.868733	0.880102	0.735007		0.924202	1.22302	0.900248	2.31157	1.18385	1.25388	0.86899	1.74626		0.943064	0.968008	0.993993	0.998839	0.584868	1.15579	0.659937	0.881952
1.43691	2.4	1	1.49122	2.03302	2.57142		0.902922	0.763475	1.15251	1.26843	0.870684	1.32302		0.924202	1.07526	0.899224	1.10276	1.18373	1.52809	0.86899	1.23456		0.943064	0.966907	0.993892	0.998839	0.51421	0.551378	0.804259	0.623517
1.57559	2.5974	1.11318	1.69276	1	2		0.990065	0.849885	0.566893	1.37276	0.988358	1.02902		0.922808	1.2	0.898175	2.08825	1.18373	1.11411	0.867463	1.43534		0.941641	0.965779	0.993892	0.997084	0.57386	1.04412	0.586372	0.724917
1.91509	1.88904	1	1.33333	1	1.65454		1.2034	0.763475	0.566893	0.998383	0.778496	0.851276		0.917481	1.69423	0.897317	1.03447	1.18262	1.59044	0.860788	1.45985		0.936205	0.964856	0.992963	0.989412	0.810209	0.517237	0.837073	0.737301
1.10345	1.90475	1.94229	1.22449	1	2		0.693383	1.48289	0.566893	1.00669	0.714947	1.02902		0.917481	1.5	0.897197	2.2675	1.18127	1.38229	0.859688	2.29412		0.936205	0.964727	0.991832	0.988147	0.717327	1.13375	0.72752	1.15865
1	1.14705	1	1.2	1	2		0.628378	0.763475	0.566893	0.606231	0.700648	1.02902		0.917481	1.37098	0.897197	1.43534	1.17959	1.39535	0.859688	1.16936		0.936205	0.964727	0.990424	0.988147	0.655625	0.717668	0.734396	0.590587
1.41352	2.73972	1.80219	2.76437	1	1.53845		0.888224	1.37593	0.566893	1.44798	1.61404	0.791547		0.917481	1.30436	0.897197	1.37096	1.17922	1.76473	0.856448	1.66667		0.936205	0.964727	0.99011	0.984423	0.623766	0.685482	0.928805	0.841751
1	4	1	1.2	1	1.49999		0.628378	0.763475	0.566893	2.11405	0.700648	0.771759		0.917481	1.2	0.897197	1.33335	1.17922	1.57895	0.856295	1.89584		0.936205	0.964727	0.99011	0.984248	0.573859	0.666673	0.831028	0.957493
2.39283	2.56395	2.16355	1.48905	1	1.33333		1.5036	1.65182	0.566893	1.35508	0.869417	0.68601		0.917429	3.01627	0.894571	3.05578	1.17738	1.87942	0.856278	1.70887		0.936152	0.961904	0.988566	0.984228	1.44243	1.52789	0.989169	0.863068
1.47911	1.48148	1.47215	1.73913	1	1.33333		0.929439	1.12395	0.566893	0.782982	1.01543	0.68601		0.917429	2.57645	0.894571	1.59184	1.17736	1.42857	0.855437	1.67353		0.936152	0.961904	0.988546	0.983261	1.2321	0.795918	0.751881	0.845218
1.45691	1.53947	1	1.23457	1.87532	2.20779		0.91549	0.763475	1.06311	0.81363	0.720833	1.13593		0.917429	2.34811	0.89263	1.60824	1.17638	2.15334	0.852787	1.60912		0.936152	0.959817	0.987723	0.980214	1.12291	0.804119	1.13334	0.812689
1	1.05405	1	1.44928	1.63699	3.49998		0.628378	0.763475	0.927999	0.557079	0.846196	1.80077		0.917429	1.76473	0.891468	1.78537	1.17589	1.29524	0.846261	3.03355		0.936152	0.958567	0.987311	0.972714	0.843925	0.892684	0.681704	1.5321
1	1.95944	1	2	1	1.49999		0.628378	0.763475	0.566893	1.03559	1.16775	0.771759		0.917429	1.62921	0.891468	1.74249	1.17414	1.79636	0.844728	1.83544		0.936152	0.958567	0.985842	0.970952	0.779116	0.871247	0.945454	0.926988
4.25193	1	1	1.77272	3.95272	3.91301		2.67182	0.763475	2.24077	0.528513	1.03504	2.01328		0.917429	1.5	0.891245	1.47542	1.17244	1.90217	0.844728	1.62923		0.936152	0.958328	0.98442	0.970952	0.717324	0.737708	1.00114	0.822843
1.06014	2.33331	1.24047	2.78571	2.80739	1.41844		0.666168	0.947068	1.59149	1.23319	1.6265	0.7298		0.917429	1.49123	0.890084	2.19387	1.17177	1.68502	0.844728	1.4493		0.936152	0.95708	0.983856	0.970952	0.713132	1.09693	0.886851	0.73197
1	1.44926	1	1.16418	1	1.33333		0.628378	0.763475	0.566893	0.765953	0.679734	0.68601		0.915801	2.22948	0.888782	2.99065	1.17096	1.31078	0.844728	1.17647		0.934491	0.955679	0.983177	0.970952	1.06618	1.49532	0.689882	0.594178
1.6995	2.49998	2.43842	2.89855	1	1.53847		1.06793	1.86167	0.566893	1.32127	1.69239	0.791557		0.915801	1.20001	0.888448	2.22153	1.17056	1.91509	0.841984	1.43155		0.934491	0.955321	0.982835	0.967798	0.573864	1.11076	1.00794	0.723006
1	1	1.51793	1.21849	1	2		0.628378	1.1589	0.566893	0.528513	0.711444	1.02902		0.915507	1.5689	0.886951	2	1.16969	1.41313	0.841949	1.85337		0.93419	0.953711	0.98211	0.967758	0.750276	1	0.743753	0.936046
2.96419	3.70558	1	1.33334	1.205	1.81394		1.86263	0.763475	0.683107	1.95845	0.778502	0.933289		0.910258	2.15492	0.885794	2.13161	1.16764	1.1624	0.841188	1.29446		0.928835	0.952467	0.980384	0.966883	1.03052	1.06581	0.611787	0.653767
2.64754	2.58125	3.16484	1.41113	7.49084	2.25561		1.66365	2.41628	4.24651	1.36422	0.823921	1.16053		0.910258	1.6	0.882638	2.04188	1.16636	1.68302	0.840957	2.59397		0.928835	0.949074	0.979311	0.966618	0.765148	1.02094	0.885799	1.31009
1	2.09143	3.12737	2.83334	2.52595	2.81077		0.628378	2.38767	1.43194	1.10535	1.65431	1.44617		0.909434	1.6	0.882591	2.21627	1.16249	1.46063	0.840414	1.66742		0.927994	0.949022	0.976065	0.965993	0.765145	1.10813	0.768753	0.842129
1.54474	3.33332	1	1.72619	2.50305	1.77119		0.97068	0.763475	1.41896	1.7617	1.00788	0.911293		0.90877	1.75002	0.88236	1.50566	1.16205	1.5744	0.839484	1.40624		0.927317	0.948774	0.975696	0.964924	0.836889	0.752829	0.828629	0.710223
1	2.05262	1	2	1.35165	1.34482		0.628378	0.763475	0.766241	1.08484	1.16775	0.691922		0.90877	1.61772	0.878223	1.81931	1.15865	2.16626	0.836112	1.59843		0.927317	0.944326	0.972841	0.961048	0.77362	0.909656	1.14014	0.807288
1	1.34482	1.86468	1.17803	1	1		0.628378	1.42364	0.566893	0.710755	0.68782	0.514509		0.908754	1.01139	0.878223	1.7346	1.15865	1.34483	0.835542	1.65404		0.9273	0.944326	0.972841	0.960393	0.483665	0.867298	0.707806	0.835374
1.25838	2.01699	1.08132	2.0297	1	3		0.790738	0.825561	0.566893	1.06601	1.18509	1.54353		0.907428	3.03347	0.870671	1.18422	1.15621	1.27329	0.833649	1.69275		0.925947	0.936205	0.970788	0.958218	1.45066	0.592109	0.670152	0.854924
2.02747	1.98861	1	1.91011	1.34927	2.10811		1.27402	0.763475	0.764892	1.05101	1.11526	1.08464		0.906902	1.3806	0.870591	9	1.1551	1.5326	0.83292	1.61452		0.92541	0.93612	0.969857	0.957379	0.660226	4.5	0.806632	0.815412
2.39452	1.37222	1	1.11111	1	2.22222		1.50466	0.763475	0.566893	0.725237	0.648748	1.14335		0.904198	2.13549	0.86899	1.66668	1.15428	2.35178	0.831782	1.73077		0.922651	0.934398	0.969172	0.956071	1.02123	0.833342	1.23778	0.874128
1	4	1	1.33334	1	1.05263		0.628378	0.763475	0.566893	2.11405	0.778502	0.541588		0.904198	2.13544	0.86899	1.62921	1.15428	1.69836	0.83032	1.07807		0.922651	0.934398	0.969172	0.954391	1.0212	0.814605	0.893874	0.544478
1	2	3.09488	2.49999	1.34111	2.57063		0.628378	2.36286	0.760266	1.05703	1.45968	1.32261		0.904198	1.71718	0.86899	1.61347	1.15428	1.59827	0.828181	2.23881		0.922651	0.934398	0.969172	0.951932	0.821185	0.806735	0.841192	1.13071
1.18262	2.63311	1	2	1	1.81816		0.743132	0.763475	0.566893	1.39163	1.16775	0.93546		0.904198	1.66668	0.867463	1.76466	1.15354	1.30436	0.827821	1.8421		0.922651	0.932756	0.968546	0.951519	0.797037	0.882329	0.686504	0.930354
1	1.33332	1	1.33334	2.81057	1.4984		0.628378	0.763475	1.59329	0.704677	0.778502	0.770941		0.904198	1.53119	0.86631	2.44413	1.15351	2.28561	0.827821	1.69567		0.922651	0.931516	0.968521	0.951519	0.73224	1.22207	1.20295	0.856398
6.47399	1.32608	1.30749	1.91564	1	1.33333		4.06811	0.998236	0.566893	0.700851	1.11849	0.68601		0.904198	1.46468	0.865711	1.30435	1.14999	1.23077	0.827821	1.09091		0.922651	0.930872	0.96557	0.951519	0.700434	0.652173	0.647774	0.550966
1	3	1	1.23457	2.91532	1.14173		0.628378	0.763475	1.65268	1.58554	0.720833	0.587431		0.904198	1.44927	0.865711	1.11111	1.14841	1.40991	0.825758	1.89584		0.922651	0.930872	0.964241	0.949147	0.693064	0.555555	0.742056	0.957493
1	4	1	1.5	1	3		0.628378	0.763475	0.566893	2.11405	0.87581	1.54353		0.904198	1.25	0.865081	2.15732	1.1478	1.08646	0.82503	1.44737		0.922651	0.930195	0.963725	0.948311	0.597773	1.07866	0.571821	0.730995
1.41352	2.33443	1	1.33334	2.24496	3.33333		0.888224	0.763475	1.27265	1.23378	0.778502	1.71503		0.904198	1.17647	0.863448	1.86302	1.14685	1.93551	0.82358	1.9725		0.922651	0.928438	0.962931	0.946644	0.56261	0.931511	1.01869	0.996213
1	2	1	1.33334	1	1.56		0.628378	0.763475	0.566893	1.05703	0.778502	0.802634		0.903607	1.38061	0.863448	1.35055	1.14685	1.76473	0.82358	1.32746		0.922048	0.928438	0.962931	0.946644	0.660231	0.675276	0.928806	0.670436
1	1.69167	1.33889	1.63013	2.91532	2.67927		0.628378	1.02221	1.65268	0.89407	0.95179	1.37851		0.900428	1.39535	0.863199	3.23568	1.14685	1.22302	0.822352	1.11284		0.918804	0.928171	0.962931	0.945232	0.667278	1.61784	0.643693	0.562041
3.85978	1.74139	1	1.56	2.16859	2.91664		2.4254	0.763475	1.22936	0.920348	0.910843	1.50064		0.899378	1.31685	0.86272	2.72123	1.14413	1.16913	0.818736	1.19057		0.917733	0.927656	0.960647	0.941076	0.629741	1.36062	0.615332	0.601299
2.86231	2.0369	1.19266	1.20118	1.34111	1.49999		1.79861	0.910566	0.760266	1.07653	0.701337	0.771759		0.897774	1.37048	0.862556	1.46501	1.14229	1.24777	0.818643	1.22222		0.916096	0.927479	0.959102	0.940969	0.655389	0.732506	0.656723	0.617282
1.38736	1.29032	1	1.81818	1.83496	2.91667		0.871786	0.763475	1.04023	0.681951	1.06159	1.50065		0.897224	2.38059	0.860892	1.67727	1.14169	2.07265	0.815599	1.59597		0.915535	0.92569	0.958598	0.93747	1.13844	0.838633	1.09087	0.806045
2.76722	3.48303	1	2	7.46901	2.80486		1.73886	0.763475	4.23413	1.84083	1.16775	1.44313		0.897197	2.85382	0.860867	2.66589	1.14169	1.48905	0.815493	1.33332		0.915507	0.925663	0.958598	0.937348	1.36475	1.33295	0.783709	0.673395
4.88876	1.49401	1	1.33333	1	1.8868		3.07199	0.763475	0.566893	0.789604	0.778496	0.970776		0.897197	2.00002	0.859706	2.26764	1.13931	2.34817	0.815493	1.2		0.915507	0.924415	0.956597	0.937348	0.956444	1.13382	1.23588	0.606061
1	2	2.0382	1.36364	1	1.55962		0.628378	1.55612	0.566893	1.05703	0.796193	0.802439		0.897197	2.00001	0.859688	1.49123	1.13931	2.3077	0.815478	1.48179		0.915507	0.924396	0.956597	0.937332	0.956437	0.745615	1.21458	0.74838
3.2415	1.60946	1.80892	1.25	1	1.2		2.03689	1.38107	0.566893	0.850621	0.729842	0.617411		0.897197	1.93549	0.859688	3.66667	1.13931	1.76471	0.814558	1.72391		0.915507	0.924396	0.956597	0.936274	0.925583	1.83333	0.928795	0.870662
1	1.25807	1	3	1.31233	1.91176		0.628378	0.763475	0.743951	0.664907	1.75162	0.983618		0.897197	1.55963	0.857086	2.19163	1.13931	1.33026	0.81139	1.75558		0.915507	0.921598	0.956597	0.932632	0.745843	1.09581	0.700139	0.886655
1.52658	1.48148	2.17083	2.42425	2.8238	3.18486		0.959269	1.65738	1.60079	0.782982	1.41546	1.63864		0.897197	1.42856	0.856448	1.35763	1.13746	1.45636	0.810859	1.81396		0.915507	0.920911	0.955042	0.932022	0.683164	0.678816	0.766506	0.91614
4.26141	4.19616	1	1.14094	1	1.2		2.67777	0.763475	0.566893	2.21773	0.666165	0.617411		0.894571	1.50001	0.856267	1.12092	1.13595	1.6268	0.810223	1.89942		0.912827	0.920718	0.953775	0.93129	0.71733	0.56046	0.856208	0.959306
1.02983	1.8421	1.19266	1.44928	1	1.39285		0.647122	0.910566	0.566893	0.973574	0.846196	0.716634		0.89388	1.46237	0.853754	1.75099	1.13572	1.72217	0.810223	1.66668		0.912122	0.918015	0.953583	0.93129	0.699329	0.875496	0.906404	0.841756
12.5079	2.23407	1	1.17647	1	1.30968		7.8597	0.763475	0.566893	1.18074	0.68691	0.673842		0.89388	1.08605	0.849472	1.63638	1.13263	1.33141	0.80981	1.28571		0.912122	0.913411	0.95099	0.930817	0.51937	0.81819	0.700744	0.649351
1	1.81819	1	1.17647	1	1.39285		0.628378	0.763475	0.566893	0.960938	0.68691	0.716634		0.892444	1.27678	0.849472	1.2	1.1325	2.34376	0.807477	1.81396		0.910657	0.913411	0.950885	0.928134	0.61058	0.600001	1.23356	0.91614
1	1.2	1	1.16935	1	1.56		0.628378	0.763475	0.566893	0.634216	0.682752	0.802634		0.892232	2.1212	0.847033	1.9314	1.13029	1.55173	0.807477	1.18636		0.91044	0.910788	0.949024	0.928134	1.0144	0.9657	0.8167	0.599173
1	1.99999	1.236	2	1	2		0.628378	0.943656	0.566893	1.05702	1.16775	1.02902		0.891468	2.27234	0.846618	1.97106	1.1293	1.8421	0.806331	1.43939		0.909661	0.910342	0.948193	0.926817	1.08667	0.985532	0.969527	0.726964
1.34111	2.59	1	2	1.24047	2.0408		0.842723	0.763475	0.703214	1.36885	1.16775	1.05001		0.891468	1.50001	0.846215	1.79726	1.1293	1.24068	0.80592	2.04608		0.909661	0.909909	0.948193	0.926344	0.71733	0.898628	0.65299	1.03337
1	1.05405	2.43826	1.8496	1	2.05262		0.628378	1.86155	0.566893	0.557079	1.07993	1.05609		0.891195	1.0277	0.845803	1.68596	1.12912	1.15385	0.805715	1.25432		0.909383	0.909466	0.948047	0.926109	0.491463	0.842978	0.607288	0.633493
1	1.33333	1.03373	2.5	3.91646	2.78566		0.628378	0.789227	2.22022	0.704683	1.45968	1.43325		0.889849	2.5558	0.844728	2.3837	1.12885	2.42056	0.802751	2.49998		0.908009	0.908309	0.947815	0.922702	1.22223	1.19185	1.27398	1.26262
1	1.39285	1	1.60001	1	1.99999		0.628378	0.763475	0.566893	0.73614	0.934203	1.02901		0.888888	1.2787	0.844728	1.84685	1.12885	1.14094	0.802751	1.37098		0.907029	0.908309	0.947815	0.922702	0.611496	0.923424	0.600495	0.692413
1	2	1	1.81818	1	1.49999		0.628378	0.763475	0.566893	1.05703	1.06159	0.771759		0.887932	2.27047	0.844141	1.60156	1.1263	1.90039	0.802488	1.69231		0.906053	0.907679	0.945679	0.9224	1.08578	0.800782	1.00021	0.854702
1.7721	2.99999	1	1.33333	3.30714	2.27571		1.11355	0.763475	1.8748	1.58553	0.778496	1.17087		0.887794	1.24771	0.840587	2.10413	1.12543	1.89933	0.802488	1.45728		0.905912	0.903856	0.944942	0.9224	0.596675	1.05207	0.999648	0.736001
1	1.55998	1.9509	1.88472	1	2		0.628378	1.48946	0.566893	0.82447	1.10044	1.02902		0.886951	1.69776	0.839973	2.82414	1.12543	1.01968	0.80206	1.25033		0.905052	0.903196	0.944942	0.921908	0.811898	1.41207	0.536676	0.631482
1.35165	2.99998	1	1.25	1.80219	3.33328		0.849346	0.763475	1.02165	1.58553	0.729842	1.715		0.886951	1.15386	0.838922	1.61921	1.12353	1.85186	0.801068	1.7727		0.905052	0.902067	0.943349	0.920768	0.551794	0.809606	0.974665	0.895303
1.86071	2.77044	1.09133	1.33333	1	1.53847		1.16923	0.833204	0.566893	1.46421	0.778496	0.791557		0.886128	2.45695	0.836861	1.66058	1.12298	1.89957	0.800515	2.50589		0.904212	0.89985	0.942891	0.920132	1.17496	0.830292	0.999772	1.2656
1	1.33333	2.07352	1.21875	1.35165	2.72728		0.628378	1.58308	0.766241	0.704683	0.711596	1.40321		0.882687	2.24999	0.836679	2.17391	1.1226	2.00261	0.799603	1.59946		0.900701	0.899655	0.942568	0.919084	1.07598	1.08696	1.05401	0.80781
1	1.33332	1	1.07527	1	1.56		0.628378	0.763475	0.566893	0.704677	0.627822	0.802634		0.882687	2.17153	0.836112	1.09091	1.1226	1.60001	0.797515	1.76469		0.900701	0.899045	0.942568	0.916684	1.03846	0.545456	0.842108	0.89126
1	2	1	1.77272	1.01859	5		0.628378	0.763475	0.577432	1.05703	1.03504	2.57255		0.882687	1.51492	0.835859	1.45585	1.1226	1.60001	0.797508	1.95		0.900701	0.898773	0.942568	0.916676	0.724463	0.727923	0.842108	0.984848
1	1.22302	1	1.33334	2.14241	3.66196		0.628378	0.763475	1.21452	0.646382	0.778502	1.88411		0.882638	3.21101	0.835571	2.58944	1.12165	1.2	0.797508	1.37096		0.900651	0.898464	0.941768	0.916676	1.53556	1.29472	0.631581	0.692407
1	1.05405	2.26918	2.70573	1	1.39285		0.628378	1.73246	0.566893	0.557079	1.5798	0.716634		0.878223	1.5789	0.834933	2.42424	1.11931	1.99997	0.797508	1.27193		0.896146	0.897777	0.939808	0.916676	0.755059	1.21212	1.05262	0.64239
1	1	1.03373	1.55963	1.1122	1.74248		0.628378	0.789227	0.630499	0.528513	0.910626	0.896522		0.878223	1.15385	0.834926	2.11966	1.11711	1.52344	0.797508	1.14287		0.896146	0.89777	0.937956	0.916676	0.55179	1.05983	0.801809	0.577207
1	2	2.70329	1.56154	1	1.39535		0.628378	2.0639	0.566893	1.05703	0.911742	0.71792		0.876672	1.6544	0.834073	1.42858	1.11687	2.2857	0.797508	1.12403		0.894563	0.896853	0.937759	0.916676	0.791161	0.714288	1.203	0.567689
2.4489	1.625	1.0504	1.38133	1	1.39285		1.53883	0.801954	0.566893	0.858834	0.806522	0.716634		0.876672	1.44665	0.834073	1.2	1.11622	1.61602	0.797508	1.00001		0.894563	0.896853	0.93721	0.916676	0.691811	0.599998	0.850537	0.505053
2.24249	1.39285	3.23172	1.95348	1	1.14705		1.40913	2.46734	0.566893	0.73614	1.14059	0.590168		0.875728	1.50001	0.833649	1.11429	1.11369	1.21527	0.795174	2.40003		0.8936	0.896397	0.935085	0.913993	0.717328	0.557145	0.639613	1.21214
1	1.84685	1.01859	5	1.27324	2.2295		0.628378	0.777668	0.721791	0.976085	2.91937	1.1471		0.871541	2.88679	0.83292	1.40204	1.11318	2.9883	0.795174	1.83014		0.889327	0.895612	0.934663	0.913993	1.38051	0.70102	1.57279	0.924311
1.80219	1.65402	1	1.2	1.00738	1.7647		1.13246	0.763475	0.571077	0.874172	0.700648	0.907954		0.871541	1.16478	0.831093	1.62011	1.11056	1.21595	0.795174	1.62923		0.889327	0.893649	0.93246	0.913993	0.557016	0.810056	0.639976	0.822843
1.39553	2.3973	1.11315	2.10811	1.03676	2.99998		0.87692	0.849863	0.587732	1.267	1.23087	1.54352		0.870808	2.29109	0.830046	1.43115	1.1083	1.07362	0.795174	1.46465		0.888579	0.892522	0.930563	0.913993	1.09564	0.715573	0.565062	0.73972
1	2	1	1.23457	1	1.55998		0.628378	0.763475	0.566893	1.05703	0.720833	0.802624		0.86899	1.84684	0.829959	2.78026	1.10732	1.88937	0.795174	1.46465		0.886724	0.892429	0.929744	0.913993	0.88319	1.39013	0.994407	0.73972
5.77609	2.05653	1	2	1	3		3.62957	0.763475	0.566893	1.0869	1.16775	1.54353		0.86899	1.46465	0.828325	1.52343	1.10673	1.97106	0.795174	1.33334		0.886724	0.890672	0.929242	0.913993	0.700419	0.761715	1.0374	0.673403
1.56231	2.89855	2.45085	1.96493	1	2		0.98172	1.87116	0.566893	1.53192	1.14727	1.02902		0.86899	2.39813	0.827821	1.42858	1.10295	1.7199	0.795162	1.15159		0.886724	0.89013	0.926068	0.913979	1.14683	0.714288	0.905209	0.581613
1	1.64373	1	1.39285	1	1.55962		0.628378	0.763475	0.566893	0.868733	0.813248	0.802439		0.86899	1.34483	0.82509	2.14057	1.10224	1.62726	0.795131	1.04592		0.886724	0.887194	0.925478	0.913944	0.643121	1.07028	0.856453	0.528241
1	1.75439	1	1.33334	1	1.49999		0.628378	0.763475	0.566893	0.927218	0.778502	0.771759		0.867463	4.49995	0.82458	1.45436	1.10089	1.80001	0.790654	1.51899		0.885166	0.886646	0.924339	0.908798	2.15195	0.727178	0.947373	0.767168
2.7492	1.66434	1	1.16935	1	2		1.72754	0.763475	0.566893	0.879626	0.682752	1.02902		0.865711	2.43856	0.822425	1.72426	1.09657	1.74626	0.790508	1.16667		0.883378	0.884328	0.920711	0.90863	1.16616	0.862128	0.919087	0.58923
2.10079	3.07695	1	3	1	1.33333		1.32009	0.763475	0.566893	1.62621	1.75162	0.68601		0.865711	1.16478	0.82188	1.13259	1.09657	1.57609	0.790508	1.14734		0.883378	0.883742	0.920711	0.90863	0.557016	0.566295	0.829523	0.579463
2.32409	4.03795	1.03373	1.76471	1	1.49999		1.46041	0.789227	0.566893	2.13411	1.03037	0.771759		0.860788	1.45986	0.819815	2.56408	1.09584	2.79192	0.790508	1.1093		0.878356	0.881521	0.920101	0.90863	0.698132	1.28204	1.46943	0.560251
1.24047	1.93397	1.09815	1.50735	1	1.37096		0.779483	0.83841	0.566893	1.02213	0.880102	0.705371		0.859688	2.07262	0.817879	1.44737	1.09545	1.74249	0.789151	1.65227		0.877233	0.87944	0.919777	0.90707	0.991164	0.723684	0.917102	0.834479
1	3	1	1.20001	1	4		0.628378	0.763475	0.566893	1.58554	0.700654	2.05804		0.859688	1.99999	0.817873	1.37464	1.09402	1.91852	0.786668	1.53767		0.877233	0.879433	0.91857	0.904216	0.956432	0.687318	1.00975	0.776601
1	1.49999	1	2	1	1.33333		0.628378	0.763475	0.566893	0.792765	1.16775	0.68601		0.859688	1.79228	0.815493	1.51867	1.09402	1.86582	0.785181	1.49738		0.877233	0.876874	0.91857	0.902507	0.857101	0.759336	0.982009	0.756252
1.32525	1.11111	1	1.33333	4.18661	1.09357		0.832757	0.763475	2.37336	0.587236	0.778496	0.562652		0.859688	1.69421	0.815493	1.44922	1.09402	1.86302	0.785181	1		0.877233	0.876874	0.91857	0.902507	0.810201	0.724611	0.980538	0.505051
2.37232	2.19512	2.27764	1.45603	1.9603	1.91729		1.49071	1.73892	1.11128	1.16015	0.850137	0.986463		0.859688	1.66668	0.815478	1.27388	1.09402	1.13261	0.784922	1.63691		0.877233	0.876859	0.91857	0.902209	0.797036	0.636942	0.596108	0.82672
1	1.77273	2.61152	1.44737	1	1.25807		0.628378	1.99383	0.566893	0.936911	0.845081	0.647289		0.859688	1.62165	0.814823	1.716	1.0928	2.2388	0.784492	1.47542		0.877233	0.876154	0.917546	0.901714	0.775499	0.857998	1.17831	0.74516
1	2	1.37823	2.25	1	1.53845		0.628378	1.05224	0.566893	1.05703	1.31372	0.791547		0.859688	1.40411	0.814442	1.18421	1.09036	1.41825	0.784492	1.30065		0.877233	0.875744	0.915496	0.901714	0.671469	0.592107	0.746448	0.656895
1	1.05262	1	1.39285	3.66766	4.67649		0.628378	0.763475	2.07917	0.556324	0.813248	2.4061		0.859688	1.16345	0.812698	2	1.08957	2.69123	0.783532	2.2973		0.877233	0.873868	0.914838	0.900611	0.556381	0.999998	1.41644	1.16025
2.43609	2.7629	1.34189	1.0199	1	2		1.53078	1.0245	0.566893	1.46023	0.595492	1.02902		0.859688	1.14093	0.810859	1.14285	1.08957	1.4539	0.783532	1.66668		0.877233	0.871892	0.914838	0.900611	0.545613	0.571426	0.765213	0.84176
1	2	1	1	1	1.33333		0.628378	0.763475	0.566893	1.05703	0.583873	0.68601		0.858688	2.43016	0.810375	1.6484	1.08957	1.42858	0.783518	1.56122		0.876212	0.871371	0.914838	0.900595	1.16214	0.824199	0.751883	0.788496
1	2.66665	1	1.57894	2.07833	2.85713		0.628378	0.763475	1.17819	1.40936	0.921901	1.47002		0.858543	2.176	0.810177	1.8353	1.08957	1.18055	0.779796	1.87341		0.876064	0.871158	0.914838	0.896317	1.0406	0.917651	0.621344	0.946169
1	1.23457	1.46786	1.49313	3.05311	4		0.628378	1.12067	1.73079	0.652487	0.871799	2.05804		0.85743	1.11111	0.809811	2.21148	1.08747	1.12782	0.778425	2.03703		0.874928	0.870764	0.913069	0.894741	0.531353	1.10574	0.593589	1.0288
1	1.81819	1.90822	3.28526	3.24839	1.65551		0.628378	1.45688	1.84149	0.960938	1.91818	0.851775		0.856448	1.31782	0.80981	3.06207	1.08223	1.31149	0.776518	1.66665		0.873926	0.870764	0.908674	0.89255	0.630206	1.53103	0.690259	0.841745
1	1.99999	1	1.53847	1	1.33332		0.628378	0.763475	0.566893	1.05702	0.898272	0.686005		0.856267	2.84984	0.809588	2.39366	1.08032	1.19912	0.776082	1.76473		0.873742	0.870525	0.907067	0.892049	1.36284	1.19683	0.631117	0.891278
1	1.44926	1.39143	1.9723	1.80219	1.55172		0.628378	1.06232	1.02165	0.765953	1.15157	0.798374		0.855437	2.24137	0.808748	1.51892	1.0795	2.4478	0.775605	1.70842		0.872895	0.869622	0.906378	0.8915	1.07186	0.759461	1.28831	0.862836
2.09596	1.11111	1.80219	2.07665	1	1.44929		1.31705	1.37593	0.566893	0.587236	1.2125	0.745673		0.85311	1.39344	0.80801	3.02223	1.07934	1.30067	0.774908	1.67874		0.87052	0.868828	0.906244	0.890699	0.666368	1.51112	0.684563	0.847846
1	1	1	2	1	1.85388		0.628378	0.763475	0.566893	0.528513	1.16775	0.953838		0.849971	1.61493	0.803876	1.0582	1.07664	1.28076	0.773719	2.29411		0.867318	0.864383	0.903976	0.889332	0.772288	0.5291	0.674087	1.15864
2.21593	1.89935	1	2	1	1.39285		1.39244	0.763475	0.566893	1.00383	1.16775	0.716634		0.849317	1.66666	0.802751	1.84685	1.07479	1.18791	0.772558	1.40431		0.86665	0.863173	0.902426	0.887998	0.797026	0.923424	0.625216	0.709248
5.45442	4.30938	1.17546	1.7647	1	1.33333		3.42743	0.897435	0.566893	2.27756	1.03036	0.68601		0.849186	1.62382	0.802751	1.34483	1.07349	1.7346	0.772436	1.76471		0.866516	0.863173	0.901331	0.887857	0.776541	0.672416	0.912945	0.891268
1	1.33332	1.236	1.14286	1.50057	1.92558		0.628378	0.943656	0.850663	0.704677	0.667286	0.990729		0.849186	1.48601	0.802751	1.27193	1.07349	1.4041	0.772436	1.76466		0.866516	0.863173	0.901331	0.887857	0.710636	0.635963	0.738998	0.891241
4.65979	4.23488	5.09759	1.93779	2.05965	1.61773		2.92811	3.89188	1.1676	2.23819	1.13142	0.832337		0.849186	1.30067	0.802751	1.17647	1.07327	1.33089	0.772436	1.26866		0.866516	0.863173	0.901148	0.887857	0.622002	0.588237	0.700469	0.640737
1.96123	2.07079	1	1.54255	1	1.33333		1.23239	0.763475	0.566893	1.09444	0.900654	0.68601		0.846082	1.36213	0.802751	1.17647	1.07267	1.75494	0.771987	1.46236		0.863349	0.863173	0.900643	0.887341	0.651392	0.588237	0.923652	0.738568
1.97701	1.40626	1.73783	2.04988	1	3		1.24231	1.32679	0.566893	0.743227	1.19687	1.54353		0.844728	1.62921	0.801489	1.45342	1.07183	1.62427	0.770997	1.50026		0.861967	0.861816	0.899945	0.886204	0.779116	0.72671	0.854876	0.757709
1.17546	2.10143	1	1.46463	1	2		0.738633	0.763475	0.566893	1.11063	0.855159	1.02902		0.844728	1.36987	0.801117	1.63383	1.07056	1.76471	0.770615	1.40624		0.861967	0.861416	0.898875	0.885765	0.655093	0.816916	0.928796	0.710223
1	2	1	2	1	1.33333		0.628378	0.763475	0.566893	1.05703	1.16775	0.68601		0.844728	1.33333	0.797508	1	1.07056	1.76471	0.770615	1.28572		0.861967	0.857536	0.898875	0.885765	0.63762	0.5	0.928795	0.649353
1	2	1.11759	1.64373	1	2		0.628378	0.853252	0.566893	1.05703	0.95973	1.02902		0.844728	1.33332	0.797295	2.06198	1.07056	1.62698	0.766775	2.66666		0.861967	0.857307	0.898875	0.881351	0.637618	1.03099	0.856307	1.3468
1	1	1	2	7.42316	2.77583		0.628378	0.763475	4.20814	0.528513	1.16775	1.42819		0.839484	1.57895	0.795174	2.00001	1.07056	1.62163	0.765168	1.49123		0.856616	0.855026	0.898875	0.879504	0.75508	1.00001	0.853489	0.753147
1.37823	2.16585	1	1.49999	1	2		0.866049	0.763475	0.566893	1.14468	0.875804	1.02902		0.838778	1.81566	0.795174	1.44928	1.07056	1.16935	0.763708	1.42157		0.855896	0.855026	0.898875	0.877825	0.868281	0.724638	0.615449	0.717964
1	1.49999	2.16263	2.99998	2.16084	3.84012		0.628378	1.65111	1.22497	0.792765	1.75161	1.97578		0.838778	1.67144	0.795174	1.21594	1.07056	1.12403	0.763672	1.26335		0.855896	0.855026	0.898875	0.877784	0.799309	0.60797	0.591592	0.638057
1	1.19999	1	1	1	2		0.628378	0.763475	0.566893	0.634211	0.583873	1.02902		0.838702	2.50398	0.795174	1.17647	1.07055	2.16787	0.763367	1.83674		0.855818	0.855026	0.898863	0.877434	1.19745	0.588237	1.14098	0.927644
1.34111	2.89385	1	1.16477	1.76658	2.60142		0.842723	0.763475	1.00146	1.52944	0.680078	1.33845		0.835717	1.65958	0.795131	1.37932	1.07033	1.41818	0.763367	1.55173		0.852772	0.85498	0.898685	0.877434	0.793638	0.689658	0.746409	0.783702
5.63367	1.61901	1	1.05405	1	2		3.54007	0.763475	0.566893	0.855668	0.615432	1.02902		0.834073	1.39536	0.794642	1.40625	1.06953	2.39813	0.761957	1.61289		0.851095	0.854454	0.898007	0.875812	0.667284	0.703125	1.26217	0.814589
1.03676	1.80851	1	1.22302	1	1.49999		0.651477	0.763475	0.566893	0.955822	0.714089	0.771759		0.834073	1.31408	0.783532	2.2973	1.06953	1.37163	0.753962	1.74627		0.851095	0.842507	0.898007	0.866622	0.628417	1.14865	0.72191	0.881953
1	2	1	1.22302	2.25937	2.91667		0.628378	0.763475	1.28082	1.05703	0.714089	1.50065		0.833649	1.73294	0.783532	1.33335	1.06953	1.25	0.753713	1.02709		0.850662	0.842507	0.898007	0.866337	0.82872	0.666673	0.657893	0.51873
1	3	4.77627	1.77777	1	1.63461		0.628378	3.64656	0.566893	1.58554	1.03799	0.841022		0.83292	1.12854	0.783532	1.17647	1.06878	1.25	0.753641	2.5		0.849918	0.842507	0.897384	0.866254	0.539687	0.588237	0.657896	1.26263
1	1.7647	2.25085	1.18469	1	4		0.628378	1.71847	0.566893	0.932667	0.691709	2.05804		0.832267	2.42858	0.781105	2.57422	1.06856	1.01163	0.750284	1.37382		0.849252	0.839898	0.8972	0.862396	1.16139	1.28711	0.532437	0.693851
6.19417	2.25925	3.82765	1.55415	1.01859	5		3.89228	2.92232	0.577432	1.19404	0.907427	2.57255		0.832114	2.85716	0.780748	1.99659	1.06442	1.51041	0.747035	2.78564		0.849096	0.839514	0.893723	0.858661	1.36634	0.998294	0.794953	1.40689
1.00829	1.16417	1	1.33333	1.20146	1.64373		0.633587	0.763475	0.6811	0.615279	0.778496	0.845714		0.831782	1.51688	0.776082	1.76623	1.06414	1.57895	0.747035	1.71716		0.848757	0.834497	0.893486	0.858661	0.725399	0.883117	0.831024	0.867253
1	1.05405	1	2	4.5981	5.67563		0.628378	0.763475	2.60663	0.557079	1.16775	2.92016		0.831782	1.21876	0.776082	1.40485	1.06148	1.73293	0.747035	1.50001		0.848757	0.834497	0.891253	0.858661	0.582831	0.702427	0.912066	0.75758
1.52865	2.90781	1.08374	1.64126	1	1.33333		0.960569	0.827409	0.566893	1.53682	0.958288	0.68601		0.831782	1.14285	0.775605	1.48145	1.06148	1.1111	0.747035	1.29871		0.848757	0.833983	0.891253	0.858661	0.546531	0.740727	0.584791	0.655916
1	2	1	1.23457	4.0773	5.35799		0.628378	0.763475	2.31139	1.05703	0.720833	2.75673		0.83032	1.59309	0.775027	1.63461	1.06023	1.77556	0.745857	1.92231		0.847265	0.833362	0.890203	0.857307	0.761845	0.817305	0.934507	0.970864
1.51067	1.53716	1.73011	2.63156	1	1.33333		0.949271	1.3209	0.566893	0.812409	1.5365	0.68601		0.83008	1.94241	0.77471	1.13467	1.06023	1.4928	0.743228	1.3879		0.84702	0.833021	0.890203	0.854285	0.928894	0.567335	0.785682	0.700958
1.82114	2.13836	1.06014	1.65439	1	1.88678		1.14436	0.809391	0.566893	1.13015	0.965954	0.970766		0.83008	1.13208	0.774473	1.65793	1.06017	1.84868	0.740373	2.26305		0.84702	0.832766	0.890155	0.851004	0.541378	0.828965	0.972987	1.14295
1	2	1	2	1	1.33333		0.628378	0.763475	0.566893	1.05703	1.16775	0.68601		0.828985	2.51598	0.774423	2.40708	1.05986	1.2733	0.739362	1.40059		0.845903	0.832713	0.889889	0.849841	1.20318	1.20354	0.670157	0.70737
3.48975	5.48626	1	1.16935	1	1.49999		2.19288	0.763475	0.566893	2.89956	0.682752	0.771759		0.827821	1.7346	0.774027	1.43537	1.05986	1.16419	0.739137	1.72414		0.844715	0.832287	0.889889	0.849583	0.829514	0.717687	0.612729	0.87078
1	1.33333	1.9773	1.26525	1	2.05262		0.628378	1.50962	0.566893	0.704683	0.738746	1.05609		0.826918	1.26339	0.773719	2.29412	1.05729	2.65824	0.739137	1.42856		0.843794	0.831956	0.887733	0.849583	0.604174	1.14706	1.39907	0.721497
1	1.33333	1.90858	3.06285	1	1.99999		0.628378	1.45715	0.566893	0.704683	1.78832	1.02901		0.825758	2	0.773719	1.62165	1.05437	1.99911	0.736161	1.1807		0.84261	0.831956	0.885283	0.846162	0.956437	0.810823	1.05216	0.596313
1.30858	1.83674	1	1.49999	1	1.55998		0.822282	0.763475	0.566893	0.970742	0.875804	0.802624		0.825758	1.30435	0.772558	1.90476	1.05401	2.09302	0.736086	2.07258		0.84261	0.830708	0.88498	0.846076	0.623762	0.95238	1.10159	1.04676
1	3	1	1.55744	1.24047	2.45758		0.628378	0.763475	0.703214	1.58554	0.909348	1.26445		0.82188	1.79133	0.772436	1.37096	1.05401	1.28076	0.733973	1.08108		0.838653	0.830576	0.88498	0.843648	0.856644	0.685482	0.674087	0.546001
1.64318	2.52411	1	1	1	1.41817		1.03254	0.763475	0.566893	1.33403	0.583873	0.729661		0.82188	1.62719	0.770634	1.71343	1.05401	1.10929	0.733943	1.30482		0.838653	0.828639	0.88498	0.843613	0.778148	0.856715	0.583837	0.658999
1.64346	1.23931	1	1.25807	2.61716	4.0379		1.03271	0.763475	1.48365	0.654992	0.734554	2.07754		0.82188	1.2	0.769521	2.53079	1.05211	1.52353	0.733931	1.33935		0.838653	0.827442	0.883383	0.843599	0.573863	1.26539	0.801857	0.676439
1	1.77273	1	1.56	1.08132	2.0297		0.628378	0.763475	0.612993	0.936911	0.910843	1.0443		0.817179	1.62163	0.767713	1.21212	1.04935	1.60002	0.733931	1.48101		0.833856	0.825498	0.881064	0.843599	0.775491	0.606061	0.842116	0.747986
4.29094	1.76382	1.38736	1.76218	1.93255	3.07691		2.69633	1.05922	1.09555	0.932202	1.02889	1.5831		0.815493	1.93549	0.766762	1.48178	1.04935	1.21595	0.731621	1.76471		0.832135	0.824475	0.881064	0.840943	0.925583	0.740892	0.639976	0.89127
1	1	1.205	1.34873	1.23683	1.76468		0.628378	0.919988	0.701151	0.528513	0.787488	0.907944		0.815493	1.55965	0.764579	1.52024	1.0482	1.69567	0.73056	1.69275		0.832135	0.822128	0.880098	0.839724	0.745851	0.760118	0.892457	0.854924
1.21919	1.55039	2.83538	2.8256	1	1.14704		0.766112	2.16474	0.566893	0.819402	1.64979	0.590163		0.815493	1.98049	0.761127	1.76623	1.04132	2.34564	0.73056	1.03449		0.832135	0.818416	0.874325	0.839724	0.947106	0.883115	1.23455	0.522468
1.236	1.93548	1	1.33333	13.1651	1.22244		0.776675	0.763475	7.46321	1.02293	0.778496	0.628957		0.815493	1.8421	0.758303	2.06351	1.03973	1.66667	0.727552	1.73077		0.832135	0.81538	0.872987	0.836267	0.880924	1.03175	0.877193	0.874128
1	2	1	1.99999	1	1.23457		0.628378	0.763475	0.566893	1.05703	1.16774	0.635198		0.81139	1.90444	0.757728	1.20619	1.03973	1.46228	0.725285	1.14286		0.827949	0.814762	0.872987	0.833661	0.910737	0.603096	0.769623	0.5772
1	1.81816	2.58214	1.71428	1	1.23457		0.628378	1.9714	0.566893	0.960922	1.00092	0.635198		0.80801	3.02223	0.754498	1.57015	1.03812	1.55096	0.722308	1.60001		0.8245	0.811289	0.871636	0.83024	1.44528	0.785073	0.816295	0.808088
1	1.53846	1.30049	2.05051	7.66649	2.2621		0.628378	0.992892	4.34608	0.813097	1.19724	1.16387		0.807997	2.88676	0.75389	1.40699	1.0379	1.96633	0.722308	1.2987		0.824486	0.810634	0.871452	0.83024	1.3805	0.703495	1.03491	0.655909
1	1.6292	1	1.25807	1	1		0.628378	0.763475	0.566893	0.861054	0.734554	0.514509		0.80592	1.29353	0.753323	1.44165	1.0379	1.42857	0.722308	1.23457		0.822367	0.810024	0.871452	0.83024	0.618589	0.720826	0.751882	0.623522
1.33578	2.24999	1	1.19999	1	2.05263		0.839374	0.763475	0.566893	1.18915	0.700642	1.0561		0.804499	1.79227	0.751559	2.59126	1.03537	1.14997	0.721275	1.81818		0.820918	0.808128	0.869332	0.829052	0.857093	1.29563	0.605248	0.918271
1	1.33333	1	1.99999	2.55525	2.56926		0.628378	0.763475	1.44855	0.704683	1.16774	1.32191		0.804499	1.22451	0.750284	1.875	1.03537	1.19999	0.719812	1.55555		0.820918	0.806757	0.869324	0.82737	0.585581	0.9375	0.631573	0.785633
1.20146	1.71717	1	1.49122	1	1.54907		0.75497	0.763475	0.566893	0.907547	0.870684	0.797011		0.804499	1.45604	0.749865	8	1.03487	1.09681	0.719593	1.39121		0.820918	0.806306	0.868912	0.827118	0.696303	4	0.577269	0.702629
1	1.39285	1	1.39285	3.45044	2.02339		0.628378	0.763475	1.95603	0.73614	0.813248	1.04105		0.802751	2.85386	0.747263	1.76109	1.03478	1.79645	0.719558	1.41819		0.819133	0.803509	0.86883	0.827078	1.36477	0.880545	0.945501	0.716256
1	1.33332	1	2	1.24047	2.95918		0.628378	0.763475	0.703214	0.704677	1.16775	1.52253		0.802751	2.57635	0.747035	2.14288	1.03478	1.15385	0.718183	1.36121		0.819133	0.803263	0.86883	0.825498	1.23205	1.07144	0.607288	0.68748
1	1.33333	1	3	1.31069	1.91803		0.628378	0.763475	0.743022	0.704683	1.75162	0.986844		0.802751	1.69422	0.747035	1.47466	1.03376	1.25033	0.717757	1.14286		0.819133	0.803263	0.867976	0.825008	0.810205	0.737329	0.658071	0.577202
1.00417	1.83919	1.04358	1.75	1.15153	1.13466		0.630998	0.796748	0.652795	0.972036	1.02178	0.583793		0.802751	1.60001	0.747035	1.40001	1.03078	1.43534	0.716739	1.89936		0.819133	0.803263	0.865476	0.823838	0.765154	0.700004	0.755439	0.959271
1	1.44926	1.65517	1.57608	1.06233	1.73294		0.628378	1.26368	0.602228	0.765953	0.920231	0.891614		0.802751	1.37096	0.747035	1.19881	1.02749	2.18436	0.715657	1.59827		0.819133	0.803263	0.86271	0.822594	0.655619	0.599406	1.14966	0.807205
1	1.23457	1.80934	2.01687	4.63299	1.63125		0.628378	1.38139	2.62641	0.652487	1.1776	0.839293		0.802751	1.33028	0.747035	1.05263	1.02702	1.80445	0.715215	2.02013		0.819133	0.803263	0.862317	0.822086	0.636161	0.526315	0.949711	1.02027
1	2	1.08374	1.23456	1	3		0.628378	0.827409	0.566893	1.05703	0.720827	1.54353		0.802751	1.26866	0.743436	1.42779	1.02652	2.18235	0.713556	1.38133		0.819133	0.799394	0.861901	0.820179	0.606695	0.713894	1.14861	0.697643
3.35317	4.94719	1	1.72618	1	1.62921		2.10706	0.763475	0.566893	2.61466	1.00787	0.838243		0.802751	1.25	0.742979	1.09109	1.02537	2.51616	0.713556	1.5		0.819133	0.798902	0.86093	0.820179	0.597773	0.545547	1.32429	0.757574
1	2	1	2	1	1.39286		0.628378	0.763475	0.566893	1.05703	1.16775	0.716639		0.802751	1.17647	0.740889	2.3573	1.02537	1.84686	0.713556	1.03093		0.819133	0.796655	0.86093	0.820179	0.56261	1.17865	0.972031	0.520672
1	4	2.94254	2.94119	1	1.33333		0.628378	2.24656	0.566893	2.11405	1.71728	0.68601		0.802751	1.08209	0.739273	1.50338	1.02537	1.55965	0.713323	1.55252		0.819133	0.794917	0.86093	0.819911	0.517474	0.75169	0.820867	0.784099
2.49587	1.81818	3.12778	2.08469	1	1.53846		1.56835	2.38798	0.566893	0.960932	1.2172	0.791552		0.802488	1.41742	0.739137	2	1.02537	1.55963	0.712938	1.45528		0.818865	0.794771	0.86093	0.819469	0.677837	1	0.820859	0.734989
1	2.05262	1	1.77273	1.74232	2.03152		0.628378	0.763475	0.98771	1.08484	1.03505	1.04524		0.802254	1.8919	0.739137	1.99995	1.02537	1.33335	0.712938	1.40001		0.818626	0.794771	0.86093	0.819469	0.904739	0.999974	0.701761	0.707074
1	1.33333	2.29499	1.28076	1	1.44664		0.628378	1.75217	0.566893	0.704683	0.747802	0.74431		0.799715	1.53846	0.739137	1.93548	1.02537	1.25	0.708408	1.09118		0.816035	0.794771	0.86093	0.814262	0.73572	0.967742	0.657896	0.551099
1.10431	1.37407	1	1.81816	1	2		0.693924	0.763475	0.566893	0.726214	1.06158	1.02902		0.797508	1.62165	0.739137	1.25	1.02311	2.17027	0.70462	1.4853		0.813784	0.794771	0.859039	0.809908	0.775499	0.625001	1.14225	0.750153
1	1.99999	1.0267	1.41817	1.10904	1.91803		0.628378	0.78386	0.628707	1.05702	0.828032	0.986844		0.797508	1.49123	0.738422	1.87041	1.02237	1.58889	0.703381	1.81396		0.813784	0.794002	0.858411	0.808484	0.713132	0.935207	0.836257	0.91614
2.60469	4.1365	2.58403	2.18692	1	1.02632		1.63673	1.97284	0.566893	2.1862	1.27688	0.528051		0.797508	1.16935	0.738217	1.43677	1.01973	2.35295	0.702154	1.31884		0.813784	0.793781	0.856196	0.807073	0.559205	0.718387	1.23839	0.66608
1	2	1	2	1	1.11111		0.628378	0.763475	0.566893	1.05703	1.16775	0.571676		0.797508	1.14287	0.737738	1.50376	1.01942	2.24847	0.700697	1.35163		0.813784	0.793267	0.855939	0.805399	0.54654	0.751881	1.18341	0.682644
1.06014	2.29379	1	1.07527	1	1.14094		0.666168	0.763475	0.566893	1.2123	0.627822	0.587024		0.795174	2.7273	0.736876	1.42857	1.01942	1.57895	0.698982	1.42157		0.811402	0.79234	0.855939	0.803427	1.30424	0.714286	0.831024	0.717964
1	2	1.52658	1.98473	4.34315	2.69088		0.628378	1.16551	2.4621	1.05703	1.15883	1.38448		0.795174	2.7273	0.736083	1.1821	1.01932	1.45949	0.69574	1.25001		0.811402	0.791487	0.855855	0.799701	1.30424	0.591052	0.768151	0.63132
9.27218	5.09089	2.32393	1.50394	1	1.1039		5.82643	1.77426	0.566893	2.6906	0.878111	0.567967		0.795174	2.40003	0.734545	1.57607	1.01903	1.12252	0.695192	1.37098		0.811402	0.789833	0.855611	0.799072	1.14773	0.788037	0.590802	0.692413
1	1.33333	1	1.80851	1	1.52091		0.628378	0.763475	0.566893	0.704683	1.05594	0.782522		0.795174	2.40003	0.733931	1.21639	1.01857	1.83675	0.693241	1.25382		0.811402	0.789173	0.855225	0.796829	1.14773	0.608196	0.966711	0.63324
1.71782	1.7094	1	2	1.3135	2.16435		1.07944	0.763475	0.744615	0.903441	1.16775	1.11358		0.795174	2.15191	0.731781	1.24068	1.01857	1.33994	0.693152	3.33328		0.811402	0.786861	0.855225	0.796726	1.02908	0.62034	0.705231	1.68347
1	1.33333	1.4842	2.19354	1	1.42857		0.628378	1.13315	0.566893	0.704683	1.28075	0.735012		0.795174	2.15191	0.730836	1.3402	1.01857	1.08847	0.693152	1.92227		0.811402	0.785845	0.855225	0.796726	1.02908	0.670098	0.572879	0.970842
3.98723	4.87099	1	2	1	1.14094		2.50549	0.763475	0.566893	2.57438	1.16775	0.587024		0.795174	2.14288	0.729835	2.2098	1.01587	1.69836	0.693152	1.34616		0.811402	0.784768	0.852957	0.796726	1.02476	1.1049	0.893874	0.67988
1.2748	1.41313	1	1.55998	1	1.03659		0.801056	0.763475	0.566893	0.746858	0.910831	0.533335		0.795174	1.91012	0.728829	1.6149	1.01587	1.4	0.693152	1.31783		0.811402	0.783687	0.852957	0.796726	0.913453	0.807451	0.73684	0.66557
1	2	1	1.18055	1	1.42857		0.628378	0.763475	0.566893	1.05703	0.689292	0.735012		0.795174	1.91011	0.724882	1.35027	1.01456	2.3839	0.693152	1.17644		0.811402	0.779443	0.85186	0.796726	0.913447	0.675137	1.25469	0.594161
1.21921	2.38373	1.30858	1.13467	1.19266	2.1519		0.766124	0.999069	0.676111	1.25983	0.662504	1.10717		0.795174	1.80851	0.723734	1.79628	1.01377	1.70932	0.690869	1.31926		0.811402	0.778209	0.851196	0.794102	0.864863	0.898142	0.899644	0.666291
1	2	1	1.4372	1.44176	2.38096		0.628378	0.763475	0.817324	1.05703	0.839143	1.22503		0.795174	1.80849	0.723289	2.32836	1.01198	2.24807	0.68815	2.80412		0.811402	0.77773	0.849694	0.790977	0.864852	1.16418	1.18319	1.41622
3.44162	2.77209	3.46669	1.6482	4.72721	2.59456		2.16264	2.64673	2.67982	1.46509	0.96234	1.33492		0.795174	1.80849	0.723289	2.15055	1.01198	1.33848	0.687398	1.24068		0.811402	0.77773	0.849694	0.790113	0.864852	1.07527	0.704463	0.626607
1	2	1	1.33333	13.0144	2.61481		0.628378	0.763475	7.37779	1.05703	0.778496	1.34534		0.795174	1.66666	0.722308	2.10143	1.01154	2.42322	0.687398	1.3287		0.811402	0.776676	0.849324	0.790113	0.797027	1.05072	1.27538	0.671059
1	2	1	2	1.03367	1.95652		0.628378	0.763475	0.585981	1.05703	1.16775	1.00665		0.795174	1.66666	0.722308	1.63935	1.01154	1.89584	0.686759	1.71429		0.811402	0.776676	0.849324	0.789378	0.797027	0.819674	0.997808	0.865803
4.07738	2.24744	1	1.46464	1	1.56		2.56213	0.763475	0.566893	1.1878	0.855164	0.802634		0.795174	1.66666	0.720552	1.45992	1.01154	1.6	0.686112	1.42855		0.811402	0.774787	0.849324	0.788634	0.797027	0.729962	0.842106	0.721491
1.36415	2.66667	1	1.33333	1.67526	2.69307		0.857201	0.763475	0.949694	1.40937	0.778496	1.38561		0.795174	1.4493	0.719739	2.25783	1.01107	1.11428	0.685573	1.60386		0.811402	0.773913	0.848927	0.788015	0.69308	1.12891	0.586465	0.810029
1	1.33332	1	1.39285	1.4675	2.4908		0.628378	0.763475	0.831916	0.704677	0.813248	1.28154		0.795174	1.44928	0.719558	1.11109	1.01049	1.61772	0.684992	1.76829		0.811402	0.773718	0.848439	0.787347	0.693073	0.555545	0.851433	0.893074
1	1.67873	1	2	1.16001	1.3745		0.628378	0.763475	0.657602	0.887231	1.16775	0.707193		0.795174	1.44927	0.717757	1.76471	1.01049	1.45436	0.682726	1.93887		0.811402	0.771782	0.848439	0.784743	0.693064	0.882356	0.76545	0.979228
1.65932	3.3333	1	1.23457	1	1.39286		1.04268	0.763475	0.566893	1.76169	0.720833	0.716639		0.795174	1.2987	0.717757	1.39535	1.01	2.1405	0.682077	1.33335		0.811402	0.771782	0.848024	0.783996	0.621061	0.697674	1.12658	0.673408
1	1.69565	1.43236	1.15044	1	1.03093		0.628378	1.09357	0.566893	0.896174	0.671711	0.530423		0.795174	1.23456	0.716568	1.88473	1.01	1.81931	0.682077	1.28076		0.811402	0.770503	0.848024	0.783996	0.590389	0.942365	0.957533	0.646847
1	3	1.64607	1.2766	1.2735	2.1128		0.628378	1.25673	0.721939	1.58554	0.745373	1.08705		0.795174	1.17646	0.715657	2.02076	1.01	1.74329	0.681578	3.00002		0.811402	0.769523	0.848024	0.783423	0.562604	1.01038	0.917523	1.51516
1.43236	2.37875	1.16294	1.16417	1.33687	1.35135		0.900063	0.887876	0.757863	1.2572	0.679728	0.695282		0.795174	1.05263	0.714557	1.73914	1.00935	1.24068	0.681578	2.3837		0.811402	0.76834	0.847478	0.783423	0.503386	0.869568	0.65299	1.20389
2.14697	2.76673	1.28837	1.56626	1.40111	2.32096		1.34911	0.983639	0.79428	1.46225	0.914498	1.19416		0.795131	1.94633	0.714557	1.33334	1.00884	2.1118	0.681578	2.13538		0.811358	0.76834	0.847057	0.783423	0.930769	0.666671	1.11147	1.07848
1	1.2987	1	1.30434	1	1.33333		0.628378	0.763475	0.566893	0.68638	0.761569	0.68601		0.794124	3.0328	0.713931	1.30483	1.00582	1.51787	0.681578	1.80851		0.81033	0.767668	0.844518	0.783423	1.45034	0.652413	0.79888	0.913391
1	1.22302	1	1.17648	1.68659	2.4946		0.628378	0.763475	0.956117	0.646382	0.686915	1.28349		0.793438	1.83333	0.713706	1.50001	1.00576	1.66837	0.681578	1.6		0.809631	0.767426	0.844466	0.783423	0.876732	0.750004	0.878088	0.808081
1	1.49999	1	1	1	1.71717		0.628378	0.763475	0.566893	0.792765	0.583873	0.8835		0.790508	1.0491	0.713556	2.17027	1.00443	2.16786	0.681578	1.54256		0.806641	0.767265	0.84335	0.783423	0.501699	1.08513	1.14098	0.779071
1	2	1	1.03092	4.51636	1.79104		0.628378	0.763475	2.56029	1.05703	0.601927	0.921506		0.790123	2.10528	0.713556	1.93551	1.00134	1.9747	0.681578	1.46462		0.806248	0.767265	0.84076	0.783423	1.00678	0.967755	1.03931	0.739705
1	1.22302	1	1.99999	1	1.03093		0.628378	0.763475	0.566893	0.646382	1.16774	0.530423		0.784492	1.70768	0.713556	1.67604	0.998348	1.18974	0.681578	1.17646		0.800502	0.767265	0.838243	0.783423	0.816641	0.838018	0.626177	0.594173
1	1.49999	1	2	3.18978	3.70142		0.628378	0.763475	1.80827	0.792765	1.16775	1.90441		0.783532	2.29728	0.713556	1.62163	0.996893	1.35762	0.678148	1.93396		0.799522	0.767265	0.837022	0.779481	1.0986	0.810814	0.714537	0.976748
4.59383	3.01017	1.00754	1.51689	1	1.33333		2.88666	0.769232	0.566893	1.59091	0.885672	0.68601		0.783532	1.99999	0.713556	1.14285	0.993968	1.23288	0.674657	1.5504		0.799522	0.767265	0.834566	0.775468	0.956428	0.571427	0.648884	0.783032
2.62599	3.32282	1	1.03449	1	1.77272		1.65011	0.763475	0.566893	1.75615	0.604011	0.912081		0.783532	1.99999	0.713556	2.27476	0.993132	1.22449	0.674657	1.43675		0.799522	0.767265	0.833864	0.775468	0.956428	1.13738	0.644468	0.72563
1.85525	3.17188	1	2	1	1.30435		1.1658	0.763475	0.566893	1.67638	1.16775	0.6711		0.783532	1.66668	0.713556	1.971	0.993023	1.85633	0.673587	1.20272		0.799522	0.767265	0.833773	0.774238	0.797037	0.985501	0.977018	0.607435
1.44176	2.66664	1.28837	1.64373	1	2		0.90597	0.983639	0.566893	1.40935	0.95973	1.02902		0.783532	1.66664	0.713556	1.4069	0.993023	1.6293	0.673331	1.10216		0.799522	0.767265	0.833773	0.773943	0.797017	0.703448	0.857525	0.556644
1	1.81819	1	1.14705	2.01424	1.33333		0.628378	0.763475	1.14186	0.960938	0.669732	0.68601		0.783532	1.33333	0.712938	1.16418	0.993023	1.34735	0.672987	3.36065		0.799522	0.7666	0.833773	0.773549	0.637621	0.582089	0.709129	1.6973
1	1.14285	1	2	1	2.05263		0.628378	0.763475	0.566893	0.604011	1.16775	1.0561		0.783532	1.3333	0.710815	2.04513	0.992655	1.63347	0.672987	2.26562		0.799522	0.764317	0.833463	0.773549	0.637607	1.02257	0.859722	1.14426
1.57174	2.36725	1	1.22302	1	3		0.987646	0.763475	0.566893	1.25112	0.714089	1.54353		0.778589	1.66665	0.708408	1.66026	0.988135	1.03449	0.672987	2.26562		0.794478	0.761729	0.829668	0.773549	0.797022	0.830128	0.544467	1.14426
1	2	1	2	1	1.39285		0.628378	0.763475	0.566893	1.05703	1.16775	0.716634		0.778589	1.17181	0.707948	2.20778	0.987343	1.41752	0.672987	2.26562		0.794478	0.761234	0.829004	0.773549	0.56038	1.10389	0.746065	1.14426
1	1.55962	1.4842	1.08208	1	1.33333		0.628378	1.13315	0.566893	0.82428	0.631798	0.68601		0.775954	1.8556	0.706822	1.29031	0.986388	1.14286	0.672987	1.88679		0.79179	0.760023	0.828202	0.773549	0.887379	0.645155	0.601505	0.952926
1	1.33333	1.65932	1.77556	6.43782	1.86368		0.628378	1.26685	3.64956	0.704683	1.0367	0.95888		0.775027	2.13541	0.70643	1.61291	0.985516	1.76991	0.672987	1.88679		0.790844	0.759602	0.827469	0.773549	1.02119	0.806453	0.931533	0.952922
1.0267	1.64126	1.49976	1.81969	1	1.39285		0.645155	1.14503	0.566893	0.867428	1.06247	0.716634		0.775027	1.71718	0.703381	1.92348	0.985516	1.40207	0.672987	1.75442		0.790844	0.756324	0.827469	0.773549	0.821185	0.961741	0.73793	0.886071
1.04585	2.29412	2.18649	1.85186	2.91768	2.99047		0.657189	1.66933	1.65401	1.21247	1.08125	1.53862		0.775027	1.49123	0.703381	1.30437	0.980615	1.42858	0.672987	1.53848		0.790844	0.756324	0.823354	0.773549	0.713132	0.652184	0.751882	0.777009
1	1.88678	1.37816	1.26339	1	1.55963		0.628378	1.05219	0.566893	0.997188	0.73766	0.802444		0.775027	1.49122	0.699285	1.29032	0.980615	1.26865	0.672987	1.33334		0.790844	0.751919	0.823354	0.773549	0.713129	0.645162	0.66771	0.673403
1	1	1	1.25	1	2		0.628378	0.763475	0.566893	0.528513	0.729842	1.02902		0.774908	1.69168	0.698599	1.6237	0.978574	1.41063	0.672766	1.92685		0.790723	0.751182	0.821641	0.773294	0.80899	0.811849	0.742437	0.973155
1	1.33994	1	1.53846	1	1.53847		0.628378	0.763475	0.566893	0.708176	0.898266	0.791557		0.773719	1.5	0.697233	1.8421	0.97833	2.14622	0.671582	1		0.789509	0.749713	0.821436	0.771934	0.717327	0.92105	1.12959	0.505051
1	1.33333	1.76502	2.46369	1.23496	2.27238		0.628378	1.34755	0.700091	0.704683	1.43848	1.16916		0.773719	1.14094	0.695192	2.33333	0.975895	2.14622	0.670928	1.68663		0.789509	0.747519	0.819392	0.771182	0.545615	1.16666	1.12959	0.851833
1	1.33332	1.133	1.93548	1	1.21595		0.628378	0.865018	0.566893	0.704677	1.13008	0.625617		0.773719	2.36022	0.695192	1.5649	0.975895	1.98049	0.670928	1.61347		0.789509	0.747519	0.819392	0.771182	1.1287	0.782451	1.04237	0.814884
4.45685	4.97067	1.83383	1.84782	1	2		2.80058	1.40008	0.566893	2.62707	1.07889	1.02902		0.773534	1.86582	0.695192	1.5	0.975895	1.63544	0.670928	1.11111		0.789321	0.747519	0.819392	0.771182	0.892266	0.75	0.860756	0.561164
1	1.14705	1	3	1	1.33334		0.628378	0.763475	0.566893	0.606231	1.75162	0.686016		0.773534	1.6	0.693152	2.5309	0.975895	1.3141	0.664037	1.41844		0.789321	0.745324	0.819392	0.76326	0.765148	1.26545	0.691633	0.716383
3.36185	3.67728	1	1.33333	1	1.05263		2.11251	0.763475	0.566893	1.94349	0.778496	0.541588		0.772558	1.12616	0.693152	1.81394	0.975464	1.03448	0.663895	1.42859		0.788325	0.745324	0.819029	0.763098	0.538547	0.90697	0.544463	0.721511
1	1.05405	1	2	1	1.02636		0.628378	0.763475	0.566893	0.557079	1.16775	0.528072		0.772436	2.10811	0.693152	1.50735	0.974385	1.40991	0.662088	1.53716		0.7882	0.745324	0.818124	0.76102	1.00813	0.753674	0.74206	0.776343
1	1	1	1.33333	1.19266	2.46378		0.628378	0.763475	0.676111	0.528513	0.778496	1.26764		0.772436	1.84684	0.693152	1.33334	0.971229	2.23115	0.662088	1.40433		0.7882	0.745324	0.815474	0.76102	0.88319	0.666668	1.17429	0.709258
1.02494	1.7647	1.79903	1.88311	1	1.35762		0.644049	1.37352	0.566893	0.932667	1.0995	0.698508		0.772436	1.40411	0.693152	1.14287	0.971229	1.28053	0.658075	1.30808		0.7882	0.745324	0.815474	0.756408	0.671469	0.571434	0.673963	0.660647
1.45511	3.19826	1.12969	1.2733	1	1.36986		0.914358	0.86249	0.566893	1.69032	0.743446	0.704806		0.772436	1.14093	0.693152	1.11968	0.971229	2.22224	0.657011	1.49123		0.7882	0.745324	0.815474	0.755185	0.545613	0.559841	1.1696	0.753147
1	1.33333	1.23584	1.53948	1	1.44928		0.628378	0.943533	0.566893	0.704683	0.898861	0.745668		0.771987	1.17571	0.692569	1.32577	0.967675	1.46891	0.657011	1.49123		0.787742	0.744698	0.812489	0.755185	0.562245	0.662887	0.773112	0.753147
3.32853	1.37193	2.31724	2.49541	2.83764	1.55659		2.09157	1.76916	1.60864	0.725083	1.457	0.80088		0.771045	1.82204	0.692109	1.8829	0.967564	1.48104	0.657011	1.49123		0.786781	0.744203	0.812396	0.755185	0.87133	0.94145	0.779493	0.753147
1	1.05405	1.7752	1.59733	1.31501	1.83673		0.628378	1.35532	0.745471	0.557079	0.932639	0.945014		0.770615	1.6053	0.692078	1.72604	0.967149	2.10811	0.657011	1.42856		0.786342	0.74417	0.812048	0.755185	0.767684	0.863018	1.10953	0.721497
1.2605	2.38595	2.24496	2.01695	1	2		0.79207	1.71397	0.566893	1.26101	1.17764	1.02902		0.770265	2.24316	0.692078	1.23443	0.967149	1.99995	0.657011	1.27193		0.785984	0.74417	0.812048	0.755185	1.07272	0.617217	1.0526	0.642387
1	1.17647	1.65147	2.09678	3.11204	2.86415		0.628378	1.26086	1.7642	0.62178	1.22425	1.47363		0.768849	1.54514	0.687751	1.58889	0.967149	1.79232	0.657011	1.08109		0.78454	0.739517	0.812048	0.755185	0.738912	0.794444	0.943325	0.546003
1.75066	1.91852	1	1.62921	1	1.62162		1.10008	0.763475	0.566893	1.01396	0.951252	0.834338		0.768239	1.17822	0.687398	1.14734	0.967149	1.69422	0.655343	2.02381		0.783917	0.739138	0.812048	0.753268	0.563444	0.573668	0.891695	1.02213
1	1.46464	1	1.5412	1	2		0.628378	0.763475	0.566893	0.774082	0.899866	1.02902		0.766775	1.2	0.686112	1.42856	0.967149	1.57895	0.655343	1.6		0.782423	0.737755	0.812048	0.753268	0.573861	0.714282	0.831028	0.808079
2.0917	1.7329	1	1.17647	3.41604	3.09636		1.31438	0.763475	1.93653	0.915861	0.68691	1.59311		0.766231	1.88951	0.685803	1.75	0.967149	1.33029	0.655343	1.17647		0.781869	0.737422	0.812048	0.753268	0.903596	0.875	0.700152	0.594178
1	2	1.8287	1.9034	1.80892	1.6272		0.628378	1.39617	1.02546	1.05703	1.11134	0.837209		0.765168	1.76471	0.685573	2.3501	0.967149	1.33028	0.655343	1.85499		0.780784	0.737175	0.812048	0.753268	0.843916	1.17505	0.700146	0.936865
1	1.19999	1	2	2.27646	3.68421		0.628378	0.763475	1.29051	0.634211	1.16775	1.89556		0.765168	1.37096	0.684992	1.37931	0.967149	1.03093	0.655343	1.57893		0.780784	0.73655	0.812048	0.753268	0.655619	0.689657	0.542595	0.79744
3.4407	2.48447	1	1.1326	1.26048	2.35294		2.16206	0.763475	0.714558	1.31308	0.661295	1.21061		0.764567	1.6795	0.683278	1.91566	0.964001	1.8953	0.655092	1.52146		0.780171	0.734707	0.809405	0.75298	0.803165	0.957828	0.997528	0.768414
1	1	1	2	1.03236	1.5653		0.628378	0.763475	0.585238	0.528513	1.16775	0.805361		0.764567	1.59185	0.682077	2.33333	0.963503	2.32378	0.654814	1.41329		0.780171	0.733416	0.808987	0.75266	0.761249	1.16666	1.22304	0.713782
1	1.53847	1	2.22222	1.0267	1.55172		0.628378	0.763475	0.582029	0.813102	1.2975	0.798374		0.763924	1.79988	0.682077	1.40206	0.963078	1.20001	0.653743	1.37932		0.779515	0.733416	0.808629	0.751429	0.860732	0.701032	0.631586	0.696624
1.236	2.49998	2.96832	2.17597	1.16711	1.21984		0.776675	2.26624	0.661627	1.32127	1.27049	0.627619		0.763672	1.51291	0.681697	1.7285	0.955178	2.38596	0.653655	2.25275		0.779257	0.733007	0.801997	0.751328	0.723501	0.864249	1.25577	1.13775
1.67202	1.02564	1	1.13466	1	1.81818		1.05066	0.763475	0.566893	0.542064	0.662498	0.93547		0.761563	1.84518	0.681578	2.40003	0.954209	1.29329	0.653655	1.59998		0.777106	0.732879	0.801183	0.751328	0.882397	1.20001	0.680677	0.80807
5.45232	1.19529	1.14169	1.7647	1.68841	2.18571		3.42612	0.871652	0.957149	0.631727	1.03036	1.12457		0.761127	2.10528	0.681578	2.02971	0.954209	1.12616	0.653655	1.06365		0.77666	0.732879	0.801183	0.751328	1.00678	1.01486	0.592715	0.537199
1	1.33333	1	1.28536	3.27441	1.36042		0.628378	0.763475	1.85624	0.704683	0.750488	0.699949		0.761127	1.96629	0.681578	1.60001	0.954209	1.03449	0.652507	1.42856		0.77666	0.732879	0.801183	0.750008	0.940316	0.800007	0.544467	0.721497
1	1.4041	1	2	1.04585	1.99999		0.628378	0.763475	0.592885	0.742086	1.16775	1.02901		0.761127	1.96629	0.681578	1.44927	0.951908	1.15644	0.646464	1.34615		0.77666	0.732879	0.799251	0.743062	0.940316	0.724634	0.608651	0.679876
1	2	1.55059	1.54255	1	3		0.628378	1.18384	0.566893	1.05703	0.900654	1.54353		0.760093	1.76109	0.681578	1.17646	0.951908	1.33332	0.645982	1.2		0.775606	0.732879	0.799251	0.742508	0.842184	0.588231	0.701749	0.606061
6.93799	3.19841	1	1.33333	1.44268	1.43114		4.35968	0.763475	0.817846	1.6904	0.778496	0.736335		0.758303	1.54907	0.681431	1.60036	0.951608	2.10812	0.645591	1.34329		0.773779	0.732721	0.799	0.742059	0.740794	0.800178	1.10954	0.67843
1	2	1.37738	1.28006	1.62685	2		0.628378	1.0516	0.922251	1.05703	0.747393	1.02902		0.757497	1.9702	0.681431	1.66272	0.951608	1.56489	0.644841	1.29032		0.772956	0.732721	0.799	0.741197	0.942184	0.831359	0.823624	0.651679
1	1.33333	1	1	1	1.43534		0.628378	0.763475	0.566893	0.704683	0.583873	0.738496		0.756165	1.95003	0.678815	1.93284	0.951408	1.3594	0.644766	1.42856		0.771597	0.729909	0.798831	0.741111	0.932537	0.966418	0.715474	0.721497
1	1.99999	1	1.33333	1	1.30435		0.628378	0.763475	0.566893	1.05702	0.778496	0.6711		0.756165	1.79228	0.678236	1.28006	0.951408	1.95722	0.643205	1.1521		0.771597	0.729286	0.798831	0.739317	0.857101	0.640029	1.03012	0.58187
1	2	1	1.84685	1	1.1326		0.628378	0.763475	0.566893	1.05703	1.07833	0.582733		0.756165	1.30436	0.678148	1.76724	0.951408	1.92228	0.6422	2.14286		0.771597	0.729192	0.798831	0.738161	0.623766	0.883622	1.01172	1.08225
1	4	3.09708	1.37932	1	1.31783		0.628378	2.36454	0.566893	2.11405	0.805348	0.678036		0.754949	1.14417	0.677704	1.85429	0.951408	1.74248	0.6422	1.5		0.770356	0.728714	0.798831	0.738161	0.54716	0.927145	0.917093	0.757574
1.7734	3.0259	1	3	7.48132	1.97944		1.11436	0.763475	4.24111	1.59923	1.75162	1.01844		0.754319	2.5064	0.675256	1.5315	0.951408	1.2733	0.6422	1.49123		0.769713	0.726081	0.798831	0.738161	1.19861	0.765752	0.670157	0.753147
1	1.37162	1	1.03659	1	1.21212		0.628378	0.763475	0.566893	0.724919	0.605237	0.623647		0.753962	1.40626	0.674657	1.43609	0.950772	2.01326	0.637892	1.86582		0.769349	0.725438	0.798297	0.73321	0.672497	0.718047	1.05961	0.942332
2.39229	3.91708	1	1.05405	1.07724	1.73077		1.50326	0.763475	0.61068	2.07023	0.615432	0.890497		0.750284	1.41313	0.674533	2.54155	0.950772	1.22302	0.634272	1.40484		0.765596	0.725305	0.798297	0.729048	0.675781	1.27078	0.643693	0.709518
1.82879	3.27848	1	1.81819	1	1.17647		1.14917	0.763475	0.566893	1.73272	1.06159	0.605305		0.749719	1.47542	0.674533	2.18958	0.950772	1.10389	0.631993	1.48148		0.765019	0.725305	0.798297	0.726428	0.70557	1.09479	0.580995	0.748223
1.35165	2.72728	1	1.6292	1	1.25308		0.849346	0.763475	0.566893	1.4414	0.951247	0.644721		0.748604	1.6	0.673131	1.62998	0.950772	1.34615	0.631993	1.28076		0.763881	0.723797	0.798297	0.726428	0.765148	0.814989	0.708503	0.646847
1.6995	1.86302	1	1.17648	7.18591	1.50358		1.06793	0.763475	4.07365	0.984631	0.686915	0.773606		0.747764	3.67567	0.67307	1.07936	0.94845	1.47969	0.631488	1.64161		0.763024	0.723731	0.796348	0.725848	1.75777	0.539682	0.778786	0.829096
1	1.39285	1	1.03092	1	1.33333		0.628378	0.763475	0.566893	0.73614	0.601927	0.68601		0.747035	2.72728	0.672987	2.26562	0.948422	2.40003	0.631462	1.30435		0.762281	0.723642	0.796324	0.725818	1.30423	1.13281	1.26317	0.658764
1.43116	2.68677	1	1.33333	1	1		0.899309	0.763475	0.566893	1.41999	0.778496	0.514509		0.747035	2.14288	0.672987	2.26562	0.948422	1.33335	0.631462	1.2		0.762281	0.723642	0.796324	0.725818	1.02476	1.13281	0.701761	0.606061
3.02137	2.14145	2.00433	1.90244	2.60754	2.62374		1.89856	1.53026	1.4782	1.13178	1.11078	1.34994		0.747035	1.97102	0.672987	1.88679	0.948148	1.1111	0.629027	1.32427		0.762281	0.723642	0.796094	0.723019	0.942576	0.943393	0.584791	0.668821
1.08374	2.0238	2.29899	2.02284	1.45691	1.95402		0.680998	1.75522	0.825913	1.06961	1.18108	1.00536		0.747035	1.80849	0.672987	1.88679	0.946622	1.29464	0.627077	1.57608		0.762281	0.723642	0.794812	0.720779	0.864852	0.943393	0.681392	0.796002
1	1.81819	1.35165	2.38373	1.8336	1.8		0.628378	1.03195	1.03946	0.960938	1.3918	0.926116		0.747035	1.63461	0.672987	1.7544	0.946622	1.1807	0.625237	2.88721		0.762281	0.723642	0.794812	0.718663	0.781699	0.877198	0.621418	1.45819
1.2605	2.38595	1	1.27491	1	1.33333		0.79207	0.763475	0.566893	1.26101	0.744386	0.68601		0.747035	1.62921	0.672987	1.53848	0.945598	1.5815	0.625237	2.15188		0.762281	0.723642	0.793953	0.718663	0.779116	0.769239	0.83237	1.08681
1	1.49999	1	2	1	2		0.628378	0.763475	0.566893	0.792765	1.16775	1.02902		0.747035	1.60001	0.6728	1.26788	0.945207	1.88472	0.625237	2.10143		0.762281	0.72344	0.793625	0.718663	0.765154	0.633942	0.991958	1.06133
1	1.55998	1	1.33332	1	1.04317		0.628378	0.763475	0.566893	0.82447	0.77849	0.536721		0.747035	1.46465	0.672389	2.24137	0.94422	1.43541	0.625237	1.86434		0.762281	0.722999	0.792796	0.718663	0.700419	1.12069	0.755478	0.941588
1.74977	3.36067	1.133	2.29412	1	2.05263		1.09952	0.865018	0.566893	1.77616	1.33948	1.0561		0.747035	1.17647	0.670928	1.4182	0.944103	1.54119	0.625237	1.53845		0.762281	0.721428	0.792698	0.718663	0.562608	0.709099	0.81115	0.776992
1	1.25806	2.59571	1.42566	1.07195	1.90476		0.628378	1.98176	0.607681	0.664901	0.832405	0.980016		0.747035	1.17644	0.669209	1.18637	0.939292	1.86301	0.625237	1.44928		0.762281	0.719579	0.788658	0.718663	0.562593	0.593186	0.980529	0.731957
1.8075	2.21807	1	1.53846	1.39143	1.4539		1.13579	0.763475	0.788793	1.17228	0.898266	0.748045		0.746563	2.54281	0.668396	1.99999	0.937855	1.61772	0.625237	1.44927		0.761799	0.718706	0.787452	0.718663	1.21601	0.999997	0.85143	0.731953
1	1.22449	1	2	1.06759	1.8651		0.628378	0.763475	0.60521	0.647159	1.16775	0.959611		0.745857	2.09743	0.668396	1.45602	0.937178	1.97514	0.62469	1.07156		0.761078	0.718706	0.786883	0.718034	1.00303	0.728011	1.03955	0.541191
1	1.99999	1	1.22302	1	1.48148		0.628378	0.763475	0.566893	1.05702	0.714089	0.762235		0.743288	1.99463	0.668396	1.01385	0.935755	1.54907	0.623837	1.37412		0.758457	0.718706	0.785688	0.717053	0.953864	0.506927	0.815303	0.693999
1.236	2.51612	1.71782	1.23468	1.31749	1.90745		0.776675	1.31151	0.746876	1.3298	0.720897	0.9814		0.743288	2.56603	0.66721	2.24141	0.932304	1.85388	0.620584	1.57087		0.758457	0.71743	0.782791	0.713315	1.22712	1.12071	0.975725	0.79337
1	2.85711	1.87642	2.6087	2.10493	1.98599		0.628378	1.4326	1.19327	1.51002	1.52315	1.02181		0.743288	2.50643	0.664596	1.20002	0.932304	1.37407	0.619122	1.91011		0.758457	0.714619	0.782791	0.711634	1.19862	0.600008	0.723195	0.964702
6.115	3.14834	1.02927	1.79226	1	1.33333		3.84253	0.785822	0.566893	1.66394	1.04645	0.68601		0.742704	1.62011	0.663797	1.97592	0.931845	2.4	0.619122	1.46465		0.757861	0.713761	0.782405	0.711634	0.774766	0.987958	1.26316	0.73972
1	2	1	1.33333	1.7721	2.22951		0.628378	0.763475	1.00459	1.05703	0.778496	1.1471		0.742122	2.19359	0.662882	1.61291	0.930792	1.24411	0.619122	1.17647		0.757268	0.712776	0.781521	0.711634	1.04901	0.806453	0.654793	0.594178
1	1.99999	1	1.23457	1	1.27193		0.628378	0.763475	0.566893	1.05702	0.720833	0.65442		0.742122	1.79227	0.662088	1.81929	0.930634	1.26941	0.618975	1.48168		0.757268	0.711922	0.781389	0.711466	0.857095	0.909645	0.66811	0.748324
1.24047	2.95919	2.41	1.16418	2.71123	1.44456		0.779483	1.83998	1.53698	1.56397	0.679734	0.743239		0.740373	1.30808	0.658757	1.4915	0.930384	2.39981	0.618975	1.35336		0.755483	0.70834	0.781179	0.711466	0.625546	0.745748	1.26306	0.683513
1	1	1	1.59999	1	1.17647		0.628378	0.763475	0.566893	0.528513	0.934192	0.605305		0.739137	2.50002	0.657504	1.73825	0.93001	1.47636	0.614287	1.29698		0.754221	0.706993	0.780864	0.706076	1.19555	0.869127	0.777031	0.655041
1	1.19999	1	1.14285	6.37858	4.56329		0.628378	0.763475	3.61598	0.634211	0.66728	2.34785		0.739137	2.14288	0.657011	1.50736	0.929652	1.29881	0.612884	1.99999		0.754221	0.706463	0.780564	0.704465	1.02476	0.753678	0.683584	1.0101
1	1	1	2.0408	1.46984	2.1936		0.628378	0.763475	0.833243	0.528513	1.19157	1.12863		0.739137	1.62699	0.657011	1.14286	0.927653	1.40991	0.612884	1.21875		0.754221	0.706463	0.778886	0.704465	0.778055	0.571429	0.74206	0.61553
1.03373	2.30768	1	1.28752	2.0813	1.83534		0.649573	0.763475	1.17988	1.21964	0.751749	0.944299		0.739137	1.37096	0.655343	1.62921	0.927601	2.08076	0.611783	1.28571		0.754221	0.70467	0.778842	0.703198	0.655619	0.814607	1.09514	0.649351
1.39338	2.59555	2.16263	2.38219	1	1.28075		0.875569	1.65111	0.566893	1.37178	1.3909	0.658958		0.739137	1.33028	0.655343	2.20653	0.926923	1.97021	0.611654	1.51867		0.754221	0.70467	0.778273	0.70305	0.636161	1.10326	1.03695	0.767008
1	1	1.16636	1.99999	1	1.69422		0.628378	0.890487	0.566893	0.528513	1.16774	0.871692		0.739137	1.25	0.655343	2.02211	0.924607	1.81417	0.608773	1.37931		0.754221	0.70467	0.776328	0.699739	0.597773	1.01106	0.954824	0.696623
2.22315	3.35939	1	2	1.90241	1.67704		1.39698	0.763475	1.07846	1.77548	1.16775	0.862852		0.738358	1.95123	0.655343	1.75	0.924607	1.29424	0.603713	1.29032		0.753427	0.70467	0.776328	0.693923	0.93311	0.875	0.681181	0.651679
2.5496	4.43764	2.02526	2.99224	1	2		1.60211	1.54624	0.566893	2.34535	1.74709	1.02902		0.733931	1.59948	0.655133	1.41844	0.924202	1.85389	0.602799	1.99997		0.748909	0.704444	0.775989	0.692872	0.764898	0.70922	0.975734	1.01009
1.53738	2.73353	1	1.33333	1	1.30067		0.966055	0.763475	0.566893	1.44471	0.778496	0.669207		0.73216	1.29162	0.654814	1.30435	0.924202	1.31783	0.600889	1.27491		0.747102	0.704101	0.775989	0.690677	0.617675	0.652174	0.693594	0.643893
2.86232	2.00888	1.78724	1.28205	1	1.81396		1.79862	1.36451	0.566893	1.06172	0.748555	0.933299		0.73056	1.40485	0.653743	1.42857	0.922136	1.09091	0.599161	1.33281		0.745469	0.70295	0.774254	0.688691	0.671823	0.714283	0.574163	0.673137
1	1.99999	1	1.22302	1.53616	2.48291		0.628378	0.763475	0.870839	1.05702	0.714089	1.27748		0.73043	1.28076	0.653655	2.30767	0.918514	2.11043	0.598131	1.35762		0.745337	0.702855	0.771212	0.687507	0.612484	1.15383	1.11075	0.685667
1	1.36986	2.83624	1.72675	1.08175	1.48239		0.628378	2.1654	0.613237	0.723989	1.0082	0.762703		0.728829	1.68343	0.653655	1.93551	0.917481	2.59	0.597628	1.88356		0.743703	0.702855	0.770345	0.686928	0.805045	0.967755	1.36316	0.951294
1	1.39285	1	1.55962	1.39038	2.15698		0.628378	0.763475	0.788197	0.73614	0.910621	1.10979		0.728422	1.30482	0.653655	1.76473	0.917481	2.02209	0.596381	1.91011		0.743288	0.702855	0.770345	0.685495	0.623987	0.882366	1.06426	0.964702
1	2	1.39143	1.16935	1	1.53846		0.628378	1.06232	0.566893	1.05703	0.682752	0.791552		0.724955	2.11212	0.653655	1.62921	0.917481	1.62165	0.596381	1.71716		0.73975	0.702855	0.770345	0.685495	1.01005	0.814605	0.853497	0.867253
1	1.12403	1	2	1	2.05263		0.628378	0.763475	0.566893	0.594065	1.16775	1.0561		0.723549	2.57395	0.653655	1.46465	0.917481	1.19884	0.596381	1.33335		0.738316	0.702855	0.770345	0.685495	1.23091	0.732323	0.630967	0.673407
1	1	1	1.2	1	1.07156		0.628378	0.763475	0.566893	0.528513	0.700648	0.551327		0.722308	4.50003	0.653655	1.36987	0.917481	1.1039	0.596381	1.25		0.737049	0.702855	0.770345	0.685495	2.15199	0.684933	0.580999	0.631315
3.13931	3.42958	1	1.38114	1	1.33333		1.97267	0.763475	0.566893	1.81258	0.806411	0.68601		0.722308	2.2973	0.653655	1.33335	0.917429	2.3077	0.596381	1.25		0.737049	0.702855	0.770302	0.685495	1.09861	0.666673	1.21458	0.631315
1	2	1	1.66665	1.85525	2.60869		0.628378	0.763475	1.05173	1.05703	0.973113	1.34219		0.722308	1.91011	0.652507	1.39536	0.917429	2.00002	0.596381	1.21213		0.737049	0.70162	0.770302	0.685495	0.913447	0.697679	1.05264	0.612185
1.5935	2.41871	1	2	1	1.15385		1.00132	0.763475	0.566893	1.27832	1.16775	0.593666		0.722308	1.91011	0.65213	1.43675	0.917429	1.93551	0.595169	1.2		0.737049	0.701215	0.770302	0.684102	0.913447	0.718373	1.01869	0.606059
1	1.33333	1	1.14094	5.87977	1.45548		0.628378	0.763475	3.3332	0.704683	0.666165	0.748858		0.722308	1.7262	0.64768	2.2664	0.917429	1.93551	0.59413	2.7273		0.737049	0.69643	0.770302	0.682908	0.825497	1.1332	1.01869	1.37743
1	1.76469	1	2	1	1.39285		0.628378	0.763475	0.566893	0.932662	1.16775	0.716634		0.722308	1.7262	0.647602	1.28571	0.917429	1.93549	0.59413	2.38372		0.737049	0.696346	0.770302	0.682908	0.825497	0.642854	1.01868	1.2039
1	1.49999	1	1.33333	7.03198	2.1825		0.628378	0.763475	3.98638	0.792765	0.778496	1.12292		0.722308	1.66666	0.647486	1.32517	0.917429	1.93396	0.59413	2.13541		0.737049	0.696222	0.770302	0.682908	0.797027	0.662586	1.01787	1.07849
1	1.56488	1.56809	1.71428	1.90981	1.658		0.628378	1.1972	1.08266	0.82706	1.00092	0.853056		0.722308	1.23457	0.646464	1.78007	0.917429	1.33333	0.59413	1.53848		0.737049	0.695123	0.770302	0.682908	0.590391	0.890034	0.701752	0.777009
1	1.76724	1	2	1	1.54908		0.628378	0.763475	0.566893	0.93401	1.16775	0.797016		0.719558	3.01627	0.645591	2.3828	0.917429	1.33332	0.59413	1.22449		0.734243	0.694184	0.770302	0.682908	1.44243	1.1914	0.701748	0.61843
1	2	1	1.39285	1	1.77273		0.628378	0.763475	0.566893	1.05703	0.813248	0.912086		0.719558	3.01627	0.645591	2.20778	0.917413	2.05273	0.59413	1.17646		0.734243	0.694184	0.770288	0.682908	1.44243	1.10389	1.08038	0.594173
1.0267	2.01329	3.99883	1.39181	1.06014	1		0.645155	3.05301	0.600986	1.06405	0.812641	0.514509		0.713556	3.01627	0.644766	2.45695	0.915801	2.22951	0.59413	1.17644		0.728119	0.693297	0.768934	0.682908	1.44243	1.22848	1.17342	0.594161
1	1.55998	1.94229	1.6292	1.22847	2.38096		0.628378	1.48289	0.696412	0.82447	0.951247	1.22503		0.713556	3.01627	0.644766	1.39536	0.915801	2.15697	0.59413	1.59733		0.728119	0.693297	0.768934	0.682908	1.44243	0.697679	1.13525	0.806732
1	1.33333	1.77577	1.61402	1	1.50528		0.628378	1.35576	0.566893	0.704683	0.942383	0.77448		0.713556	2.78572	0.643085	1.45258	0.915801	2.12563	0.592577	1.74329		0.728119	0.691489	0.768934	0.681123	1.33218	0.726292	1.11875	0.880451
2.31782	1.61773	1	2	1.37008	2.35295		1.45647	0.763475	0.776689	0.854992	1.16775	1.21061		0.713556	2.34811	0.6422	1.33333	0.915801	1.50001	0.592577	1.41818		0.728119	0.690538	0.768934	0.681123	1.12291	0.666667	0.789478	0.716251
1	1.33333	1.24655	1.65227	1.06012	1.55172		0.628378	0.95171	0.600975	0.704683	0.964717	0.798374		0.713556	2.3077	0.639832	1.2	0.913604	1.16279	0.59131	1		0.728119	0.687992	0.76709	0.679666	1.10358	0.600002	0.611994	0.505051
1	1.05405	1.69629	1.27491	1	1.49999		0.628378	1.29508	0.566893	0.557079	0.744386	0.771759		0.713556	2.2485	0.638201	2.09306	0.911422	1.01314	0.591301	1.52808		0.728119	0.686237	0.765257	0.679656	1.07527	1.04653	0.53323	0.771758
2.70329	2.05812	2.65203	1.2962	1	1.42856		1.69869	2.02476	0.566893	1.08774	0.756817	0.735007		0.713556	2.14288	0.6382	1.72426	0.910258	1.41461	0.587136	1.47679		0.728119	0.686237	0.764281	0.674869	1.02476	0.862128	0.744534	0.745852
1	1.39285	1	1.33333	3.50046	1.70731		0.628378	0.763475	1.98439	0.73614	0.778496	0.878427		0.713556	1.99999	0.636608	1.78981	0.910258	1.28571	0.585278	1.38114		0.728119	0.684525	0.764281	0.672733	0.956432	0.894907	0.676689	0.697546
1	1.33333	1	1.55998	2.78182	2.65738		0.628378	0.763475	1.577	0.704683	0.910831	1.36725		0.713556	1.99999	0.636105	3.00002	0.90864	1.15482	0.584847	1.63637		0.728119	0.683984	0.762922	0.672237	0.956432	1.50001	0.6078	0.826447
5.05119	1.08333	1	1.21595	1	1.05405		3.17405	0.763475	0.566893	0.572554	0.709961	0.542318		0.713556	1.5	0.634964	1.45043	0.904198	4.02193	0.583939	1.48905		0.728119	0.682757	0.759192	0.671195	0.717327	0.725217	2.1168	0.752044
1	2	1	1	2.34358	2.41944		0.628378	0.763475	1.32856	1.05703	0.583873	1.24482		0.713556	1.27193	0.63441	1.53384	0.904198	2.72722	0.583819	1.56487		0.728119	0.682161	0.759192	0.671056	0.608257	0.766918	1.43538	0.790339
1	1.17647	1	1	1	1.38114		0.628378	0.763475	0.566893	0.62178	0.583873	0.710609		0.710855	1.14688	0.634272	2.3333	0.904198	2.38377	0.583819	1.49122		0.725363	0.682013	0.759192	0.671056	0.548457	1.16665	1.25462	0.75314
1	1.62162	1	1.53716	1	1.50736		0.628378	0.763475	0.566893	0.857048	0.897507	0.775551		0.706822	1.09091	0.634272	2.07762	0.904198	2.13542	0.583819	1.09756		0.721246	0.682013	0.759192	0.671056	0.52169	1.03881	1.12391	0.554326
1	1.49999	1	3	1	1.53846		0.628378	0.763475	0.566893	0.792765	1.75162	0.791552		0.70643	1.08357	0.634272	1.7647	0.904198	2.00002	0.581247	1.60854		0.720847	0.682013	0.759192	0.6681	0.518181	0.882351	1.05264	0.812396
1	1.33333	2.14678	1.9903	1.41644	2.01724		0.628378	1.63901	0.802971	0.704683	1.16208	1.03789		0.705755	1.35762	0.633848	1.55554	0.904198	1.99997	0.581027	2.72722		0.720158	0.681557	0.759192	0.667847	0.649238	0.777772	1.05262	1.37738
1	2	1	1.5	1.08739	1.83461		0.628378	0.763475	0.616434	1.05703	0.87581	0.943924		0.703925	1.61206	0.632745	1.3175	0.904198	1.62921	0.581027	1.93551		0.71829	0.680371	0.759192	0.667847	0.770917	0.658751	0.857479	0.97753
1	2	1	1.91011	1	1.2987		0.628378	0.763475	0.566893	1.05703	1.11526	0.668193		0.703381	1.79227	0.631993	1.10389	0.904198	1.54254	0.579327	1.18055		0.717736	0.679562	0.759192	0.665893	0.857093	0.551945	0.811865	0.596239
1	1.99999	1	1.41818	1	1.16934		0.628378	0.763475	0.566893	1.05702	0.828038	0.601636		0.703381	1.5	0.631993	1.61773	0.904198	1.46468	0.579327	1.14287		0.717736	0.679562	0.759192	0.665893	0.717327	0.808864	0.770883	0.577207
1.41954	2.61985	1	2	1	1.69167		0.892007	0.763475	0.566893	1.38463	1.16775	0.87038		0.703381	1.30436	0.631993	1.33935	0.904198	1.33029	0.579327	1.14287		0.717736	0.679562	0.759192	0.665893	0.623766	0.669675	0.700152	0.577207
1.20146	1.34482	1	3	1	1.33332		0.75497	0.763475	0.566893	0.710755	1.75162	0.686005		0.702804	1.79105	0.631608	1.43079	0.904198	1.33028	0.577141	1.8829		0.717147	0.679148	0.759192	0.66338	0.856509	0.715394	0.700146	0.950959
1	2	1	3	1	1.39285		0.628378	0.763475	0.566893	1.05703	1.75162	0.716634		0.702578	1.81991	0.629624	7	0.904198	1.25	0.577141	1.16419		0.716917	0.677015	0.759192	0.66338	0.870312	3.5	0.657896	0.587972
4.13686	2.47561	1	1.14705	1	1.33333		2.59951	0.763475	0.566893	1.30839	0.669732	0.68601		0.702154	1.80001	0.629613	1.29717	0.904198	1	0.576832	1.22449		0.716484	0.677003	0.759192	0.663025	0.860795	0.648587	0.526316	0.61843
5.00607	1.53436	1	3	1	2		3.1457	0.763475	0.566893	0.81093	1.75162	1.02902		0.702154	1.66026	0.626194	1.20118	0.903995	2.16714	0.575867	1.45258		0.716484	0.673327	0.759022	0.661916	0.793963	0.600592	1.1406	0.733624
1	1.69565	1.10411	1.73077	2.94995	2.45318		0.628378	0.842961	1.67231	0.896174	1.01055	1.26218		0.701585	2.10853	0.625237	1.91011	0.903605	1.96269	0.575392	1.25032		0.715903	0.672298	0.758694	0.66137	1.00833	0.955055	1.03299	0.631476
1	1	2.31299	2.02013	1	1.17647		0.628378	1.76591	0.566893	0.528513	1.1795	0.605305		0.700439	2.50643	0.625237	1.91011	0.900694	1.30643	0.573426	2.40003		0.714734	0.672298	0.75625	0.65911	1.19862	0.955055	0.687593	1.21214
1	1.55998	1	1.10389	2.67778	2.33074		0.628378	0.763475	1.51802	0.82447	0.644532	1.19919		0.699285	1.83674	0.625237	1.8886	0.898973	1.55806	0.573425	1.22449		0.713556	0.672298	0.754805	0.65911	0.878359	0.944299	0.820034	0.61843
4.91877	1.8459	1.95715	1.49484	1.5575	2.40708		3.09084	1.49424	0.882937	0.975583	0.872797	1.23846		0.698982	1.29524	0.625237	1.66664	0.898452	1.26129	0.570845	2.66668		0.713246	0.672298	0.754367	0.656144	0.619405	0.833321	0.663839	1.34681
1	1.35762	1	1.33333	1.04972	1.64373		0.628378	0.763475	0.595079	0.71752	0.778496	0.845714		0.697233	1.30435	0.625237	1.6	0.898365	1.2046	0.570845	2.65623		0.711462	0.672298	0.754294	0.656144	0.623762	0.800001	0.634	1.34153
1.03676	1.91011	1.01008	1.39882	2.91796	2.61074		0.651477	0.771171	1.65417	1.00952	0.816734	1.34325		0.697233	1.27869	0.625237	1.44928	0.897317	1.60001	0.570845	2.50002		0.711462	0.672298	0.753414	0.656144	0.611492	0.724642	0.842109	1.26264
1	1.42857	1	1.81816	2.41909	3.45427		0.628378	0.763475	1.37137	0.755018	1.06158	1.77725		0.696876	1.84783	0.625237	1.44927	0.897197	3.17184	0.570845	2.49997		0.711098	0.672298	0.753314	0.656144	0.883662	0.724634	1.66939	1.26261
1	2	1	2	1	1.19999		0.628378	0.763475	0.566893	1.05703	1.16775	0.617406		0.695192	1.18056	0.625237	1.3333	0.897197	2.3077	0.570845	1.84685		0.70938	0.672298	0.753314	0.656144	0.564566	0.66665	1.21458	0.932752
3.69943	2.82353	1.89111	2.91272	1	2		2.32464	1.44382	0.566893	1.49227	1.70066	1.02902		0.695192	1.44921	0.621954	2.13585	0.897197	1.99995	0.570845	1.53847		0.70938	0.668768	0.753314	0.656144	0.693038	1.06793	1.0526	0.777003
1	1.99999	2.08798	1.50619	1	1.03093		0.628378	1.59412	0.566893	1.05702	0.879424	0.530423		0.693152	3.00002	0.621136	1.21985	0.897197	1.93549	0.570845	1.53716		0.707297	0.667888	0.753314	0.656144	1.43466	0.609923	1.01868	0.776343
1.67659	2.76438	3.89261	1.19769	4.93373	1.92513		1.05353	2.97191	2.7969	1.46101	0.699299	0.990497		0.693152	2.99997	0.619122	1.66666	0.897197	1.93396	0.570845	1.33335		0.707297	0.665722	0.753314	0.656144	1.43464	0.833332	1.01787	0.673408
1	1.33333	1.31511	1.76829	1	1.81396		0.628378	1.00405	0.566893	0.704683	1.03246	0.933299		0.693152	2.72726	0.619122	1.62921	0.897197	1.42856	0.570845	1.33333		0.707297	0.665722	0.753314	0.656144	1.30422	0.814605	0.751876	0.673399
1	2.22221	1	1.33333	2.46376	2.72		0.628378	0.763475	1.39669	1.17447	0.778496	1.39946		0.693152	2.14875	0.618812	1.78957	0.897197	1.33029	0.570845	1.33333		0.707297	0.665389	0.753314	0.656144	1.02757	0.894783	0.700152	0.673399
10.6166	2.31477	1	1.55998	3.44731	4.05363		6.67121	0.763475	1.95426	1.22339	0.910831	2.08563		0.693152	1.66668	0.615619	2.01725	0.897197	1.25	0.570845	1.31782		0.707297	0.661956	0.753314	0.656144	0.797037	1.00862	0.657896	0.665565
1	2	1	1.39285	1	1.59184		0.628378	0.763475	0.566893	1.05703	0.813248	0.819016		0.693152	1.60001	0.615205	1.9902	0.894571	1.69565	0.570845	1.16935		0.707297	0.661511	0.751109	0.656144	0.76515	0.9951	0.892449	0.590582
1	1.2	2.67343	2.79326	1	1.48148		0.628378	2.0411	0.566893	0.634216	1.63091	0.762235		0.693152	1.54256	0.612884	2.00001	0.894571	1.69168	0.570845	1.16418		0.707297	0.659015	0.751109	0.656144	0.737679	1	0.890358	0.587969
3.71323	3.54578	1	1.83544	1.02927	1.91509		2.33331	0.763475	0.583486	1.87399	1.07166	0.985331		0.692438	1.50509	0.611748	1.66668	0.894571	1.66665	0.568728	1		0.70657	0.657794	0.751109	0.65371	0.71976	0.833341	0.877185	0.505051
1	1.2	1.50625	1.22302	1	1.44926		0.628378	1.14998	0.566893	0.634216	0.714089	0.745658		0.689851	2.70805	0.611748	1.42858	0.89388	1.54907	0.567124	1.62427		0.70393	0.657794	0.750529	0.651867	1.29504	0.714288	0.815303	0.82034
6.95239	3.20765	1	1.91011	1.1565	2.12946		4.36873	0.763475	0.655612	1.69529	1.11526	1.09563		0.688563	1	0.61162	1.58896	0.892753	1.99423	0.565143	1.71429		0.702615	0.657656	0.749583	0.64959	0.478217	0.794478	1.04959	0.865801
1	2	1	2	1.0843	2.41869		0.628378	0.763475	0.614683	1.05703	1.16775	1.24444		0.688426	2.70797	0.608462	1.43941	0.891945	1.4539	0.564412	1.14173		0.702475	0.65426	0.748905	0.64875	1.295	0.719703	0.765213	0.576632
1	1.56489	2.96552	2.41555	1.55059	1.59184		0.628378	2.2641	0.879019	0.827065	1.41038	0.819016		0.686112	1.45636	0.604932	1.45908	0.891468	1.00001	0.563152	1.32868		0.700114	0.650465	0.748504	0.647301	0.696457	0.729538	0.526322	0.671049
2.04873	2.2295	1	1.26866	1	1.27192		1.28738	0.763475	0.566893	1.17832	0.740737	0.654414		0.686112	2.38601	0.604515	1.26643	0.890713	1.48479	0.561299	1.45986		0.700114	0.650016	0.74787	0.645172	1.14103	0.633217	0.781466	0.737305
1.23683	2.88135	1.09815	1.10574	1.19273	2.30768		0.777196	0.83841	0.676151	1.52283	0.645612	1.18732		0.683627	1.30219	0.602832	1.37932	0.889291	1.71429	0.560823	1.95944		0.697578	0.648206	0.746676	0.644624	0.622732	0.689658	0.902257	0.989614
1.05412	1.87003	1.36415	1.94415	1	1		0.662385	1.04149	0.566893	0.988336	1.13514	0.514509		0.682077	1.66666	0.602799	1.33028	0.888888	2.0783	0.560823	1.33334		0.695996	0.648171	0.746338	0.644624	0.797025	0.665138	1.09384	0.673403
1.65932	2.94116	1	1.81819	1	1.62162		1.04268	0.763475	0.566893	1.55444	1.06159	0.834338		0.681578	2.15194	0.601456	1.66667	0.888888	1.6	0.560823	1.3333		0.695487	0.646727	0.746338	0.644624	1.02909	0.833333	0.842103	0.673383
1.44941	2.56602	1.39038	2.49079	1.4119	1.77323		0.910777	1.06152	0.800397	1.35618	1.45431	0.912343		0.681578	2.15188	0.601417	1.53847	0.886951	1.34483	0.560823	1		0.695487	0.646685	0.744711	0.644624	1.02907	0.769234	0.707806	0.505051
1	1.25806	1	1.36986	1	1.35762		0.628378	0.763475	0.566893	0.664901	0.799825	0.698508		0.681578	1.93401	0.600889	1.39999	0.886951	1.11111	0.556049	2.2578		0.695487	0.646117	0.744711	0.639137	0.924875	0.699997	0.584796	1.14031
2.05234	2.2078	1	1.57893	1	1.35762		1.28964	0.763475	0.566893	1.16685	0.921895	0.698508		0.681578	1.72618	0.600227	1.46191	0.886072	1.56976	0.555766	1.12397		0.695487	0.645406	0.743973	0.638812	0.825487	0.730955	0.826188	0.567662
3.57559	1.9713	1	1.55998	1.15771	2.21098		2.24682	0.763475	0.656298	1.04186	0.910831	1.13757		0.681578	1.66668	0.599038	1.76671	0.886072	1.34794	0.552121	1.03658		0.695487	0.644127	0.743973	0.634622	0.797037	0.883355	0.709444	0.523524
1.80474	2.46175	1	1.39285	1.31601	1.3793		1.13406	0.763475	0.746037	1.30107	0.813248	0.709662		0.681578	1.63461	0.597731	1.26644	0.883693	1.44693	0.550921	1.8182		0.695487	0.642721	0.741976	0.633243	0.781699	0.63322	0.76154	0.918283
1	1.05405	1.74611	1.40484	1.36761	1.20118		0.628378	1.33311	0.775289	0.557079	0.820249	0.618018		0.681578	1.54258	0.596381	2.14288	0.883513	1.17707	0.550921	1.81814		0.695487	0.64127	0.741825	0.633243	0.737687	1.07144	0.619508	0.918255
1	2	1	1.25807	1.33578	2.36725		0.628378	0.763475	0.757245	1.05703	0.734554	1.21797		0.681578	1.40624	0.596381	1.54254	0.882687	1.679	0.550921	1.81814		0.695487	0.64127	0.741131	0.633243	0.672489	0.771271	0.883683	0.918255
1.06014	1.37097	1	1.49999	1.67639	2.12727		0.666168	0.763475	0.950334	0.724576	0.875804	1.0945		0.681578	1.23456	0.596381	1.34483	0.882687	1.16667	0.550921	1.81814		0.695487	0.64127	0.741131	0.633243	0.590389	0.672416	0.614035	0.918255
2.9784	2.54983	1	1.5	1	1.49999		1.87156	0.763475	0.566893	1.34762	0.87581	0.771759		0.681578	1.17647	0.59593	1.72414	0.881451	1.32991	0.550921	1.50001		0.695487	0.640785	0.740093	0.633243	0.56261	0.862072	0.699951	0.757581
1	1.49999	1	1	1	1		0.628378	0.763475	0.566893	0.792765	0.583873	0.514509		0.681578	1	0.595087	1.35578	0.878342	1.80302	0.550921	1.50001		0.695487	0.639878	0.737483	0.633243	0.478217	0.677891	0.948958	0.757581
1.04358	2.24542	1	1.75439	1	1.42857		0.655762	0.763475	0.566893	1.18673	1.02434	0.735012		0.681578	1.27069	0.59463	1.2	0.878342	1.29329	0.54792	1.5		0.695487	0.639388	0.737483	0.629793	0.607665	0.600002	0.680677	0.757576
2.85058	2.53241	1.08132	2.20425	1	1.37162		1.79124	0.825561	0.566893	1.33841	1.287	0.705711		0.679454	1.125	0.594436	2.33903	0.878223	2.34533	0.547048	1.54042		0.69332	0.639178	0.737383	0.628791	0.537994	1.16952	1.23439	0.777987
1.67202	2.60871	2.39229	2.09678	1	1.17647		1.05066	1.82645	0.566893	1.37874	1.22425	0.605305		0.678148	1.99995	0.594163	1.03627	0.876672	1.55556	0.543662	1.50002		0.691988	0.638885	0.736081	0.624899	0.95641	0.518135	0.818714	0.757584
1.30193	2.20281	1	2	9.91821	2.45606		0.818104	0.763475	5.62257	1.16421	1.16775	1.26367		0.677705	1.29917	0.59413	3.00002	0.876672	1.51354	0.543652	1		0.691536	0.638849	0.736081	0.624888	0.621284	1.50001	0.796597	0.505051
5.04848	3.15943	1	3	1.45785	1.45985		3.17235	0.763475	0.826446	1.6698	1.75162	0.751106		0.676286	1.02709	0.59413	1.62919	0.871541	1.73461	0.540573	1.18265		0.690088	0.638849	0.731772	0.621348	0.49117	0.814596	0.912953	0.597297
1	1.39284	1	2	1	1.19999		0.628378	0.763475	0.566893	0.736134	1.16775	0.617406		0.674741	1.21212	0.59413	1.60001	0.871541	1.55173	0.536633	1.29031		0.688511	0.638849	0.731772	0.61682	0.579658	0.800007	0.8167	0.651672
2.68782	3.74993	1	1.14705	1.26866	2.29214		1.68897	0.763475	0.719195	1.98189	0.669732	1.17933		0.673331	1.33934	0.59413	1.53847	0.87047	1.12487	0.535917	2.69729		0.687072	0.638849	0.730873	0.615997	0.640495	0.769234	0.592038	1.36227
5.51179	1.34328	1	1.33333	2.49427	1.36823		3.46348	0.763475	1.41399	0.709941	0.778496	0.703967		0.672987	3.36069	0.59413	1.30435	0.869134	1.46328	0.535917	2.29797		0.686722	0.638849	0.729751	0.615997	1.60714	0.652173	0.770145	1.16059
1.20146	2.22952	1.2844	1.62161	1	1.33333		0.75497	0.980608	0.566893	1.17833	0.946815	0.68601		0.672987	3.36069	0.59413	1.22302	0.86899	1.7647	0.535917	2.0238		0.686722	0.638849	0.729631	0.615997	1.60714	0.611511	0.928791	1.02212
1	2	1	1.33333	1	1.2987		0.628378	0.763475	0.566893	1.05703	0.778496	0.668193		0.672987	3.31703	0.590943	1.6293	0.86899	1.37096	0.535917	1.99999		0.686722	0.635422	0.729631	0.615997	1.58626	0.814648	0.721561	1.01009
1.86071	2.08032	1	1.39285	2.05502	3.48824		1.16923	0.763475	1.16498	1.09948	0.813248	1.79473		0.672987	2.26562	0.585886	1.9173	0.8682	1.44087	0.535917	1.7262		0.686722	0.629985	0.728968	0.615997	1.08346	0.958652	0.758353	0.871816
1	1.55998	1	1.14286	1.92011	2.41834		0.628378	0.763475	1.0885	0.82447	0.667286	1.24426		0.672987	2.26562	0.585482	2.11796	0.867555	1.6053	0.535917	1.6		0.686722	0.62955	0.728425	0.615997	1.08346	1.05898	0.844896	0.808081
1.41326	1.68503	1	1.25806	1	1.14705		0.888061	0.763475	0.566893	0.890561	0.734548	0.590168		0.672987	2.26562	0.585442	1.35988	0.866633	1.21595	0.535917	1.29871		0.686722	0.629507	0.727651	0.615997	1.08346	0.679939	0.639972	0.655916
1	1.33026	1	1.34482	1	1.81819		0.628378	0.763475	0.566893	0.70306	0.785205	0.935475		0.672987	2.26561	0.583868	1.7407	0.859688	1.66667	0.535917	1.2987		0.686722	0.627815	0.72182	0.615997	1.08345	0.870351	0.877193	0.655909
1	1.10389	1.64956	3.14285	1.02983	1.61491		0.628378	1.2594	0.583804	0.583421	1.83503	0.830886		0.672987	1.95946	0.583818	1.5	0.859688	1.40412	0.53528	1.22449		0.686722	0.627762	0.72182	0.615264	0.937049	0.750001	0.739011	0.61843
1.36415	1.44921	2.16309	1.95482	2.04025	2.26197		0.857201	1.65147	1.1566	0.765927	1.14137	1.1638		0.672987	1.95946	0.583818	1.14286	0.859688	1.40412	0.535273	1.29032		0.686722	0.627762	0.72182	0.615256	0.937049	0.57143	0.739011	0.651679
1.90241	1.25767	1	1.53845	1.57913	1.46516		1.19543	0.763475	0.895198	0.664695	0.89826	0.753838		0.672987	1.95946	0.583628	1.39344	0.859688	1.16935	0.535273	1.088		0.686722	0.627557	0.72182	0.615256	0.937049	0.696721	0.615449	0.549494
1.03373	2.45758	1	1.33332	2.78196	1.21903		0.649573	0.763475	1.57707	1.29886	0.77849	0.627202		0.672987	1.88681	0.582738	1.46341	0.857615	2.07262	0.535167	2.46372		0.686722	0.6266	0.72008	0.615134	0.902307	0.731707	1.09085	1.2443
1	1.55998	2.96959	1.77777	1.36894	1.31975		0.628378	2.26721	0.776043	0.82447	1.03799	0.679023		0.672987	1.8868	0.582527	1.46222	0.856448	1.99999	0.535167	1.62163		0.686722	0.626373	0.7191	0.615134	0.9023	0.73111	1.05263	0.819005
1.78389	2.83691	1	1.17647	1	2.85711		1.12096	0.763475	0.566893	1.49934	0.68691	1.47001		0.672987	1.88679	0.581027	1.55963	0.856448	1.76471	0.535167	1.33334		0.686722	0.62476	0.7191	0.615134	0.902294	0.779816	0.928795	0.673403
3.70314	1.38102	1.89946	1.33334	1.64285	2.47869		2.32697	1.45019	0.931321	0.729887	0.778502	1.27531		0.672987	1.75442	0.581027	1.21711	0.856448	1.50001	0.535167	1.22302		0.686722	0.62476	0.7191	0.615134	0.838994	0.608553	0.789478	0.617685
5.95023	4.33334	1	1.33332	1	1.05263		3.73899	0.763475	0.566893	2.29023	0.77849	0.541588		0.672987	1.75437	0.579327	1.4539	0.856448	1.20002	0.535167	1.00001		0.686722	0.622932	0.7191	0.615134	0.838971	0.726952	0.631587	0.505056
1	1.33334	1	1.53846	1.07867	1.96634		0.628378	0.763475	0.611491	0.704688	0.898266	1.0117		0.672987	1.75437	0.579327	1.35762	0.856448	1.1039	0.534763	1.85388		0.686722	0.622932	0.7191	0.61467	0.838971	0.67881	0.580999	0.936304
1	2	1	1.53846	1	1.33333		0.628378	0.763475	0.566893	1.05703	0.898266	0.68601		0.672987	1.75437	0.578025	1.96792	0.856295	1.28571	0.534763	1.2477		0.686722	0.621533	0.718971	0.61467	0.838971	0.98396	0.67669	0.630152
1	1.223	1	2	1.8593	2.42314		0.628378	0.763475	1.05402	0.646372	1.16775	1.24673		0.672987	1.75437	0.577142	1.30065	0.855437	1.21339	0.534747	1.3912		0.686722	0.620583	0.718251	0.614652	0.838971	0.650327	0.638626	0.702626
1.64318	2.57061	1.08132	1.84685	1	1.49999		1.03254	0.825561	0.566893	1.3586	1.07833	0.771759		0.672987	1.75437	0.577142	1.24317	0.855027	1.51457	0.5336	1.20574		0.686722	0.620583	0.717907	0.613333	0.838971	0.621586	0.79714	0.608958
1	1.44925	1	1	1.20854	1.72414		0.628378	0.763475	0.685113	0.765948	0.583873	0.887086		0.672987	1.75437	0.576832	1.79645	0.854854	1.30824	0.530116	1.93401		0.686722	0.620249	0.717762	0.609329	0.838971	0.898226	0.688547	0.976771
1	1.31782	1	1.62698	1	1.33333		0.628378	0.763475	0.566893	0.696485	0.94995	0.68601		0.672987	1.63935	0.575632	1.65396	0.85347	1.42157	0.530116	1.91011		0.686722	0.618959	0.7166	0.609329	0.783964	0.826982	0.748194	0.964702
1	1.223	1	1.64125	1.66972	2.88189		0.628378	0.763475	0.946553	0.646372	0.958282	1.48276		0.672987	1.53848	0.575392	1.23397	0.849976	1	0.530088	1.32652		0.686722	0.618701	0.713666	0.609296	0.735726	0.616985	0.526316	0.669962
1.59055	2.47052	1	2	4.06684	3		0.999466	0.763475	2.30546	1.3057	1.16775	1.54353		0.672987	1.53846	0.57408	1.62679	0.849971	1.25108	0.526749	1.17571		0.686722	0.61729	0.713662	0.605458	0.735717	0.813393	0.658463	0.593793
1	1.50002	1	1.33332	6.89297	1.45941		0.628378	0.763475	3.90758	0.792781	0.77849	0.75088		0.672987	1.53846	0.573426	1.66666	0.849186	1.95652	0.526003	1.26644		0.686722	0.616587	0.713002	0.604601	0.735717	0.833332	1.02975	0.639617
1.63702	7	1	1.49122	1.21833	1.77557		1.02867	0.763475	0.690663	3.69959	0.870684	0.913547		0.672987	1.53846	0.573426	1.23456	0.848811	1.3741	0.524674	1.29032		0.686722	0.616587	0.712687	0.603073	0.735717	0.617282	0.723212	0.651679
1	1.53846	1.25354	1.95652	1.80068	2.79453		0.628378	0.957047	1.02079	0.813097	1.14236	1.43781		0.672987	1.53844	0.571743	1.22659	0.847697	1.59693	0.522924	1.76466		0.686722	0.614777	0.711753	0.601062	0.735708	0.613294	0.840487	0.891241
1	1.14706	1.14169	1.3141	1.02983	1.57439		0.628378	0.871652	0.583804	0.606236	0.767268	0.810038		0.672987	1.33333	0.570965	1.50001	0.844728	3.55341	0.519864	2.99997		0.686722	0.613941	0.709259	0.597545	0.637621	0.750004	1.87022	1.51513
1	1.5	1	2.22221	1.50057	1.43533		0.628378	0.763475	0.850663	0.79277	1.29749	0.73849		0.672987	1.33333	0.570965	1.13259	0.844728	1.93549	0.519864	1.89584		0.686722	0.613941	0.709259	0.597545	0.637621	0.566295	1.01868	0.957493
1.14589	1.87156	1	1.49999	1	2.04083		0.720052	0.763475	0.566893	0.989144	0.875804	1.05003		0.672987	1.33333	0.570863	1.73755	0.844728	1.82814	0.519864	1.23457		0.686722	0.613832	0.709259	0.597545	0.637621	0.868774	0.962177	0.623522
1	1.2	1	1.33332	1	1.33333		0.628378	0.763475	0.566893	0.634216	0.77849	0.68601		0.672987	1.33333	0.570845	2.66668	0.844728	1.54258	0.51895	1.5		0.686722	0.613812	0.709259	0.596494	0.637621	1.33334	0.811883	0.757574
1	1.03659	1	1.76724	2.24249	1.91803		0.628378	0.763475	1.27125	0.547852	1.03184	0.986844		0.672987	1.33331	0.570845	2.65623	0.844728	1.49123	0.51895	1.49123		0.686722	0.613812	0.709259	0.596494	0.637614	1.32811	0.784858	0.753147
1	1.39286	3.3034	3.21612	1	1.76624		0.628378	2.52206	0.566893	0.736145	1.87781	0.908747		0.672987	1.3333	0.570845	2.65623	0.844728	1.31783	0.516581	1.49314		0.686722	0.613812	0.709259	0.593771	0.637607	1.32811	0.693594	0.754109
1	1	1	2	1	1.77508		0.628378	0.763475	0.566893	0.528513	1.16775	0.913295		0.670928	1.74329	0.570845	2.50002	0.844728	1.19478	0.516473	1.23575		0.68462	0.613812	0.709259	0.593647	0.833673	1.25001	0.628829	0.624116
1	1.5	1	1.33333	3.44688	1.74582		0.628378	0.763475	1.95401	0.79277	0.778496	0.89824		0.666336	1.80341	0.570845	2.50002	0.844728	1.17647	0.516113	1.27492		0.679934	0.613812	0.709259	0.593233	0.86242	1.25001	0.619197	0.643897
2.06607	2.56261	1.91509	2.22929	4.37105	1.85425		1.29827	1.46212	2.47792	1.35437	1.30162	0.954029		0.663895	1.62162	0.570845	1.76723	0.842612	1.55379	0.5155	1.58889		0.677444	0.613812	0.707482	0.592529	0.775487	0.883613	0.817782	0.802469
1.60012	1.69231	1	3	1	1.49999		1.00548	0.763475	0.566893	0.894408	1.75162	0.771759		0.662088	2.57428	0.570845	1.76723	0.842585	1.42857	0.515039	1.4204		0.6756	0.613812	0.70746	0.591999	1.23106	0.883613	0.751877	0.717374
3.42329	1.90476	1	1.33333	1.97761	1.87374		2.15112	0.763475	1.12109	1.00669	0.778496	0.964056		0.661089	1.45878	0.570845	1.71718	0.842585	1.21413	0.514957	1.40207		0.674581	0.613812	0.70746	0.591905	0.697614	0.85859	0.639018	0.708115
1	1.17647	5.04671	1.2538	2.76139	1.44271		0.628378	3.85304	1.56541	0.62178	0.73206	0.742288		0.659703	1.42036	0.570845	1.53847	0.841552	1.48181	0.514658	1.12397		0.673166	0.613812	0.706592	0.591561	0.67924	0.769233	0.7799	0.56766
2.29318	2.20297	1	1.14705	1	1.30435		1.44098	0.763475	0.566893	1.1643	0.669732	0.6711		0.658806	1.50001	0.570845	1.53845	0.839484	1.35759	0.512684	1.66668		0.672251	0.613812	0.704856	0.589292	0.71733	0.769223	0.71452	0.84176
1	1.17647	1	1.16934	1	1.34482		0.628378	0.763475	0.566893	0.62178	0.682747	0.691922		0.658667	1.6	0.570845	1.33333	0.839484	1.30437	0.512684	1.29871		0.672109	0.613812	0.704856	0.589292	0.765148	0.666666	0.686509	0.655916
1	1	1.236	1.86302	2.27395	1.35891		0.628378	0.943656	1.28909	0.528513	1.08777	0.699172		0.657504	1.6544	0.570845	1.33333	0.839484	1.36781	0.512684	1.2		0.670922	0.613812	0.704856	0.589292	0.791161	0.666665	0.719902	0.606061
3.53936	1.75965	1	1.33333	1	1.99998		2.22405	0.763475	0.566893	0.929998	0.778496	1.02901		0.657011	1.76471	0.570845	1.20719	0.836601	1.17682	0.512566	1.28571		0.670419	0.613812	0.702436	0.589156	0.843916	0.603595	0.619378	0.649348
3.69645	1.08474	1	1	1	2		2.32277	0.763475	0.566893	0.5733	0.583873	1.02902		0.657011	1.69423	0.570845	1.05406	0.836601	1.16667	0.51017	1.24224		0.670419	0.613812	0.702436	0.586402	0.810209	0.52703	0.614039	0.627392
3.23996	2.43727	1.15953	1.40484	1	1.62161		2.03592	0.885273	0.566893	1.28813	0.820249	0.834333		0.657011	1.27193	0.570845	1.05406	0.836343	1.28228	0.505813	1.61491		0.670419	0.613812	0.70222	0.581395	0.608257	0.52703	0.674883	0.815612
1	1.56488	1	1.24771	1	1.55745		0.628378	0.763475	0.566893	0.82706	0.728505	0.801322		0.657011	1.25	0.568888	1.3741	0.836112	1.22449	0.505813	1.38792		0.670419	0.611708	0.702025	0.581395	0.597773	0.687051	0.644469	0.700967
2.38454	1.50385	1	1.53846	1	1.03658		1.49839	0.763475	0.566893	0.794805	0.898266	0.53333		0.657011	1.14285	0.56686	1.42157	0.834073	1.75	0.505772	1.21985		0.670419	0.609527	0.700314	0.581347	0.546531	0.710784	0.921051	0.616084
1	2	1	1.05405	5.30715	3.91229		0.628378	0.763475	3.00859	1.05703	0.615432	2.01291		0.657011	1.03093	0.566124	1.83462	0.834073	1.57896	0.505245	1.08108		0.670419	0.608735	0.700314	0.580742	0.493008	0.917309	0.831032	0.546001
2.61616	1.96753	1	1.39285	3.97385	1.45689		1.64394	0.763475	2.25275	1.03987	0.813248	0.749583		0.655343	1.62921	0.564648	1.1624	0.834073	1.39537	0.50411	1.40626		0.668718	0.607149	0.700314	0.579437	0.779116	0.581198	0.734405	0.710231
1.91543	2.4084	1	1.50165	1	1.03093		1.20361	0.763475	0.566893	1.27287	0.876774	0.530423		0.653655	2.39999	0.563719	1.76107	0.834073	1.35763	0.50369	2.66668		0.666995	0.606149	0.700314	0.578954	1.14772	0.880535	0.714543	1.34681
1	1.13804	1.03373	1.33332	1	1.92228		0.628378	0.789227	0.566893	0.601469	0.77849	0.989031		0.653655	2.00002	0.560823	2.50002	0.834073	1.14094	0.50369	1.88679		0.666995	0.603035	0.700314	0.578954	0.956444	1.25001	0.600495	0.952922
1	1.69167	1	1.2987	4.5852	2.92612		0.628378	0.763475	2.59932	0.89407	0.758276	1.50552		0.653655	1.93396	0.560823	2	0.833649	2.02209	0.50369	1.81819		0.666995	0.603035	0.699957	0.578954	0.924853	1	1.06426	0.918276
1	1.16935	1	1	2.46321	1.45908		0.628378	0.763475	1.39638	0.618017	0.583873	0.75071		0.653655	1.93396	0.560823	1.95946	0.831782	1.76469	0.50369	1.81814		0.666995	0.603035	0.69839	0.578954	0.924853	0.979731	0.928786	0.918255
1	1	1	1.46464	1.00829	1.79133		0.628378	0.763475	0.571593	0.528513	0.855164	0.921656		0.653655	1.93392	0.560823	1.95945	0.831782	1.49999	0.50369	1.53847		0.666995	0.603035	0.69839	0.578954	0.924832	0.979724	0.789471	0.777003
2.57163	3.56691	2.5496	2.62024	1	1.05405		1.61595	1.94656	0.566893	1.88516	1.52989	0.542318		0.653655	1.7647	0.560823	1.95944	0.831093	1.15644	0.50369	1.53845		0.666995	0.603035	0.697811	0.578954	0.843911	0.979718	0.608652	0.776992
4.36165	1.75	1	2	1.29875	1.74627		2.74076	0.763475	0.736253	0.924898	1.16775	0.898472		0.653655	1.6	0.560823	1.53848	0.830046	1.7683	0.50369	1.53842		0.666995	0.603035	0.696932	0.578954	0.765146	0.769239	0.930683	0.776982
1	1.22302	1	1.14705	2.37467	1.38614		0.628378	0.763475	1.34618	0.646382	0.669732	0.713182		0.653655	1.33333	0.560823	1.44927	0.829869	2.3077	0.50369	1.33335		0.666995	0.603035	0.696784	0.578954	0.637623	0.724634	1.21458	0.673408
1	1.33333	2.0917	1.73512	1	1.51493		0.628378	1.59696	0.566893	0.704683	1.01309	0.779445		0.653655	1.33333	0.560823	1.33333	0.829869	1.62699	0.50369	1.33331		0.666995	0.603035	0.696784	0.578954	0.637623	0.666665	0.856311	0.67339
1	1.39285	1	1.43972	1.23579	1.30643		0.628378	0.763475	0.700561	0.73614	0.840614	0.67217		0.653655	1.33028	0.560823	1.33333	0.829869	1.5	0.50369	1.20001		0.666995	0.603035	0.696784	0.578954	0.636161	0.666665	0.789475	0.606066
1	1.3141	1	1.03449	1	1.43534		0.628378	0.763475	0.566893	0.694519	0.604011	0.738496		0.652507	1.99999	0.559656	1.76473	0.829869	1.14287	0.50369	1.20001		0.665823	0.60178	0.696784	0.578954	0.956432	0.882366	0.60151	0.606066
1.8075	1.32653	2.26465	1.2217	1	1.81819		1.13579	1.729	0.566893	0.701089	0.713318	0.935475		0.652507	1.7647	0.555872	1.70023	0.827821	1.79134	0.50369	1.20001		0.665823	0.597711	0.695064	0.578954	0.843911	0.850113	0.942812	0.606066
12.3471	2.12974	1.78389	3.02593	1	2		7.75867	1.36196	0.566893	1.1256	1.76676	1.02902		0.652421	1.26741	0.554522	1.57872	0.825758	1.42859	0.50369	1.99999		0.665736	0.59626	0.693331	0.578954	0.606096	0.789359	0.751888	1.0101
1	1.22449	2.4119	2.98954	1.62562	1.67531		0.628378	1.84143	0.921553	0.647159	1.74551	0.861962		0.647486	1.58464	0.554522	1.2	0.825758	1.2733	0.501555	1		0.6607	0.59626	0.693331	0.5765	0.757803	0.6	0.670157	0.505051
8.54793	1.27231	1	1.17647	1	1.62162		5.37133	0.763475	0.566893	0.672433	0.68691	0.834338		0.646664	1.64835	0.552121	1	0.823483	1.12994	0.499752	1.34328		0.659861	0.593678	0.691421	0.574427	0.788268	0.5	0.594707	0.678423
1	1.11111	1.19409	1.88537	1.87532	2.3437		0.628378	0.911658	1.06311	0.587236	1.10082	1.20586		0.644766	1.58464	0.550921	4	0.82188	2.25	0.499752	1.28752		0.657925	0.592388	0.690076	0.574427	0.757803	2	1.18421	0.650265
1.30858	1.76991	1	1.39285	1.78389	1.97794		0.822282	0.763475	1.01128	0.935421	0.813248	1.01767		0.644766	1.57896	0.550921	1.8182	0.820572	1.64384	0.496929	1.3642		0.657925	0.592388	0.688978	0.571183	0.755086	0.9091	0.865178	0.688991
1	2	1	1.33333	1	1.33333		0.628378	0.763475	0.566893	1.05703	0.778496	0.68601		0.6422	3.50003	0.550921	1.8182	0.817179	1.81397	0.496566	1.8392		0.655307	0.592388	0.686128	0.570765	1.67377	0.9091	0.954724	0.928891
8.24499	1.32821	1.18334	1.41818	2.79049	1.93548		5.18097	0.903451	1.58191	0.701977	0.828038	0.995822		0.6422	1.73294	0.550921	1.8182	0.817179	1.4182	0.494068	1.18265		0.655307	0.592388	0.686128	0.567894	0.828721	0.9091	0.74642	0.597297
1	3	1	1.33332	1	1.81816		0.628378	0.763475	0.566893	1.58554	0.77849	0.93546		0.6422	1.25	0.550921	1.81819	0.81677	1.10271	0.494	1.26867		0.655307	0.592388	0.685785	0.567817	0.597773	0.909093	0.580373	0.640742
1	1.22449	1	1.81816	1.23683	1.95946		0.628378	0.763475	0.701151	0.647159	1.06158	1.00816		0.639832	1.14094	0.550921	1.81819	0.815538	2.53811	0.492758	1.22303		0.65289	0.592388	0.684751	0.566389	0.545617	0.909093	1.33585	0.61769
1.03607	1.9802	2.11785	2.52627	1.67639	2.63158		0.651043	1.61693	0.950334	1.04656	1.47502	1.35397		0.639832	1.10389	0.550921	1.81817	0.815538	1.45299	0.492758	1.22303		0.65289	0.592388	0.684751	0.566389	0.5279	0.909086	0.764731	0.61769
6.92839	2.04036	1.62562	1.33332	1	2.05262		4.35364	1.24112	0.566893	1.07836	0.77849	1.05609		0.639253	1.76109	0.550921	1.81817	0.815538	1.24006	0.492758	1.22302		0.652299	0.592388	0.684751	0.566389	0.842184	0.909086	0.652662	0.617685
2.892	2.8971	1	1.33332	3.62793	1.90976		1.81727	0.763475	2.05665	1.53116	0.77849	0.982589		0.638257	1.55556	0.550921	1.81817	0.815493	2.14288	0.492758	1.14287		0.651283	0.592388	0.684713	0.566389	0.743894	0.909086	1.12783	0.577207
8.51827	1.93553	1.0843	1.31783	1.40529	1.92908		5.35269	0.827836	0.79665	1.02295	0.769446	0.992529		0.637034	1.51899	0.550921	1.81817	0.815493	1.59184	0.491873	1.43646		0.650035	0.592388	0.684713	0.565371	0.726405	0.909086	0.837808	0.725484
1	1.23457	1.12969	2.08776	1	1.17647		0.628378	0.86249	0.566893	0.652487	1.21899	0.605305		0.634272	3.5	0.550921	1.81814	0.815493	1.37163	0.490421	1.3741		0.647217	0.592388	0.684713	0.563702	1.67376	0.909072	0.72191	0.693991
1.18926	2.01724	1	2.14284	1	1.39287		0.747304	0.763475	0.566893	1.06614	1.25115	0.716644		0.634272	2.85391	0.550921	1.50001	0.814558	1.79757	0.490307	1.18422		0.647217	0.592388	0.683928	0.563572	1.36479	0.750005	0.946091	0.59809
1	1.5	1.08132	1.55962	1	2		0.628378	0.825561	0.566893	0.79277	0.910621	1.02902		0.634272	2.34805	0.550921	1.49999	0.814442	1.11111	0.487563	1.3072		0.647217	0.592388	0.68383	0.560417	1.12288	0.749995	0.584796	0.660203
1	1.15482	1.44056	1.60289	1	1.40625		0.628378	1.09983	0.566893	0.610338	0.935885	0.723529		0.634272	1.76473	0.550921	1.49999	0.814442	1.6	0.48704	1.33333		0.647217	0.592388	0.68383	0.559816	0.843925	0.749995	0.842103	0.673396
1.89111	1.84636	1	1.49999	1	3		1.18833	0.763475	0.566893	0.975826	0.875804	1.54353		0.632407	1.662	0.550907	1.25309	0.8137	1.95652	0.484054	1.40048		0.645313	0.592373	0.683207	0.556384	0.794799	0.626544	1.02975	0.707315
2.51781	1.32438	1.236	1.16417	1.03373	2.45761		1.58214	0.943656	0.586015	0.699952	0.679728	1.26446		0.629624	7	0.550447	1.41819	0.81139	1.94149	0.482133	1.36121		0.642473	0.591878	0.681268	0.554176	3.34752	0.709094	1.02184	0.68748
1	1.17647	1.66972	2.05093	1	1.33333		0.628378	1.27479	0.566893	0.62178	1.19748	0.68601		0.629613	3.50003	0.54792	1.45636	0.811283	1.11284	0.481539	1.23456		0.642462	0.589161	0.681178	0.553493	1.67377	0.728181	0.585706	0.623517
1.06233	1.86301	1	1.52809	2.66009	1		0.667544	0.763475	1.50799	0.984626	0.892211	0.514509		0.628458	1.42163	0.546553	1.55792	0.810859	1.57895	0.480705	1.36987		0.641283	0.587692	0.680822	0.552535	0.679849	0.778959	0.831028	0.691852
2.56101	1.48936	1.00711	1.40432	2.88158	2.30508		1.60928	0.768904	1.63355	0.787147	0.819945	1.18598		0.627077	2.80211	0.546553	1.42036	0.810859	1.19883	0.477105	2.3077		0.639875	0.587692	0.680822	0.548396	1.34002	0.710179	0.630963	1.1655
1.30193	1.88903	1	3	2.3697	2.25807		0.818104	0.763475	1.34337	0.998377	1.75162	1.1618		0.626194	2.09304	0.545178	1.45636	0.809072	1	0.477105	1.46465		0.638974	0.586213	0.679321	0.548396	1.00093	0.728181	0.526316	0.73972
1.57498	2.12888	1	2	1	2		0.989682	0.763475	0.566893	1.12514	1.16775	1.02902		0.625237	2.5309	0.543662	1.2	0.807997	1.37406	0.477104	2.4576		0.637997	0.584583	0.678419	0.548396	1.21032	0.600001	0.72319	1.24121
1	1.23457	1	1	1	3		0.628378	0.763475	0.566893	0.652487	0.583873	1.54353		0.625237	2.2973	0.543652	1.20573	0.807997	1.30435	0.477104	2.04082		0.637997	0.584572	0.678419	0.548396	1.09861	0.602866	0.686499	1.03072
2.44729	1.65855	1	4	1	1.33333		1.53782	0.763475	0.566893	0.876566	2.33549	0.68601		0.625237	2.10145	0.543017	1.67951	0.807477	1.43533	0.477104	2.04082		0.637997	0.583889	0.677982	0.548396	1.00495	0.839754	0.755435	1.03072
10.2459	1.31031	1	1.25807	1.6741	2.60869		6.43831	0.763475	0.949036	0.692516	0.734554	1.34219		0.625237	2	0.541731	2.13542	0.807477	1.38114	0.475704	1.29524		0.637997	0.582507	0.677982	0.546786	0.956435	1.06771	0.726916	0.654164
2.31782	1	1.00738	1.7647	3.28851	2.83687		1.45647	0.76911	1.86423	0.528513	1.03036	1.4596		0.625237	1.95949	0.541731	1.71718	0.807477	1.5649	0.475704	2.49997		0.637997	0.582507	0.677982	0.546786	0.937062	0.85859	0.823632	1.26261
1	1.31783	1	1.33333	1	1.33333		0.628378	0.763475	0.566893	0.696491	0.778496	0.68601		0.625237	1.95946	0.541703	1.21338	0.807177	1.46328	0.475704	2.26562		0.637997	0.582477	0.67773	0.546786	0.937049	0.606692	0.770145	1.14426
1	1.53846	1	1.25807	1	1.05263		0.628378	0.763475	0.566893	0.813097	0.734554	0.541588		0.625237	1.95944	0.540573	2.02225	0.806555	1.19912	0.475704	2.26562		0.637997	0.581261	0.677208	0.546786	0.937036	1.01113	0.631117	1.14426
1.61599	2.50616	3.58537	1.83996	1.05275	1.63543		1.01545	2.73734	0.596797	1.32454	1.0743	0.841444		0.625237	1.91011	0.540272	1.38792	0.805327	1.31274	0.475704	2.26562		0.637997	0.580938	0.676177	0.546786	0.913447	0.693958	0.690916	1.14426
1	1.14094	1	2	1.61425	1.94286		0.628378	0.763475	0.915108	0.603002	1.16775	0.999619		0.625237	1.91011	0.538665	1.18068	0.802751	2.34808	0.475704	1.88681		0.637997	0.579209	0.674014	0.546786	0.913447	0.590342	1.23583	0.952936
1	1.22302	1.00711	1.24317	1	1.17647		0.628378	0.768904	0.566893	0.646382	0.725854	0.605305		0.625237	1.79227	0.538318	1.88255	0.802751	1.99999	0.475704	1.81817		0.637997	0.578837	0.674014	0.546786	0.857093	0.941276	1.05263	0.918269
1	1.05263	1.13823	1.20001	1.87674	2.95455		0.628378	0.869011	1.06391	0.556329	0.700654	1.52014		0.625237	1.7262	0.537554	1.37096	0.802751	1.99999	0.475704	1.53847		0.637997	0.578015	0.674014	0.546786	0.825497	0.685482	1.05263	0.777003
1	1.33334	1.03676	1.2851	1	1.23456		0.628378	0.791541	0.566893	0.704688	0.750336	0.635192		0.625237	1.66668	0.537554	1.16936	0.802751	1.62921	0.475704	1.53842		0.637997	0.578015	0.674014	0.546786	0.797037	0.584681	0.857479	0.776982
1	1.1039	1.12987	1.20083	1	2		0.628378	0.862628	0.566893	0.583426	0.701133	1.02902		0.625237	1.63935	0.535917	2.15188	0.802751	1.49999	0.475704	1.33331		0.637997	0.576255	0.674014	0.546786	0.783964	1.07594	0.789471	0.67339
1.10411	1.70941	1	1.33333	1.74921	2.45809		0.693798	0.763475	0.991616	0.903446	0.778496	1.26471		0.625237	1.50001	0.535917	1.99999	0.802751	1.49122	0.475386	1.16418		0.637997	0.576255	0.674014	0.54642	0.71733	0.999993	0.784851	0.587969
1	1.03659	1	1.30435	1	2		0.628378	0.763475	0.566893	0.547852	0.761575	1.02902		0.625237	1.44928	0.535917	1.62921	0.802751	1.49122	0.475386	1.22303		0.637997	0.576255	0.674014	0.54642	0.693073	0.814605	0.784851	0.61769
1	1.56992	1	1.42857	1.53738	1.58896		0.628378	0.763475	0.871531	0.829724	0.834104	0.817534		0.625237	1.44928	0.535917	1.4539	0.802751	1.42856	0.47249	1.34229		0.637997	0.576255	0.674014	0.543092	0.693068	0.726952	0.751876	0.677924
1	1.33333	1	1.27329	4.95614	1.39404		0.628378	0.763475	2.8096	0.704683	0.74344	0.717246		0.625237	1.36987	0.535917	1.17646	0.802751	1.37096	0.470503	1.43115		0.637997	0.576255	0.674014	0.540808	0.655093	0.588231	0.721561	0.722802
1	1.50001	1.13593	1.51493	1.41286	1.94387		0.628378	0.867255	0.800941	0.792775	0.884527	1.00014		0.625237	1.34653	0.535167	1.57895	0.802751	1.33333	0.466959	1.5744		0.637997	0.575448	0.674014	0.536735	0.643935	0.789477	0.701752	0.795149
1.11759	1.77323	1.08132	1.80851	1	2.05262		0.702268	0.825561	0.566893	0.937176	1.05594	1.05609		0.625237	1.33334	0.535167	1.57895	0.802751	1.27193	0.462101	1.46465		0.637997	0.575448	0.674014	0.531151	0.637625	0.789473	0.669435	0.73972
1.08662	1.73913	1.51067	1.67901	1.5631	1.42812		0.682808	1.15336	0.886111	0.919153	0.980329	0.734781		0.625237	1.33333	0.535167	1.33335	0.802751	1.25	0.462101	1.21875		0.637997	0.575448	0.674014	0.531151	0.637621	0.666673	0.657896	0.61553
1	1.26339	1	4	1.96438	2.35293		0.628378	0.763475	1.11359	0.667718	2.33549	1.2106		0.625237	1.2987	0.535167	1.22302	0.802751	1.07526	0.459901	1.08847		0.637997	0.575448	0.674014	0.528622	0.621061	0.611509	0.565929	0.549734
1	1.03093	1	2.05262	1.1277	1.67901		0.628378	0.763475	0.639286	0.54486	1.19847	0.863866		0.625237	1.2987	0.535167	1.20001	0.802751	1.07526	0.45874	1.03449		0.637997	0.575448	0.674014	0.527288	0.621061	0.600005	0.565929	0.522468
8.31526	1.44202	1	1.39285	1.20146	1.45258		5.22512	0.763475	0.6811	0.762127	0.813248	0.747366		0.625237	1.17647	0.535167	1.2	0.802751	1.03093	0.458715	2.2973		0.637997	0.575448	0.674014	0.527258	0.56261	0.599998	0.542595	1.16025
2.83253	1	1	3	1.34189	1.30435		1.7799	0.763475	0.760709	0.528513	1.75162	0.6711		0.625237	1.17646	0.534763	1.94999	0.802751	1	0.458715	1.7262		0.637997	0.575014	0.674014	0.527258	0.562604	0.974994	0.526316	0.871816
2.11924	3.04706	1.43691	1.71911	1.35296	1.73333		1.33168	1.09705	0.766984	1.61041	1.00374	0.891814		0.623837	1.16239	0.530116	1.99999	0.799603	1.25592	0.458715	1.53846		0.636568	0.570017	0.671371	0.527258	0.555876	0.999997	0.661008	0.776999
1	1.03093	1.12969	1.79646	1	2		0.628378	0.86249	0.566893	0.54486	1.04891	1.02902		0.621954	1.09581	0.530116	1.54254	0.797508	2.00002	0.458715	1.33333		0.634647	0.570017	0.669612	0.527258	0.524037	0.771271	1.05264	0.673399
1.57498	1.66667	1.37648	1.68388	1	1		0.989682	1.05091	0.566893	0.880857	0.983173	0.514509		0.620866	1.2787	0.530116	1.27193	0.797508	1.99999	0.458715	1.29871		0.633536	0.570017	0.669612	0.527258	0.611496	0.635963	1.05263	0.655912
1.44827	1.863	1	2	3.84022	5.49999		0.91006	0.763475	2.177	0.98462	1.16775	2.8298		0.619122	1.46468	0.527005	1.63636	0.797508	1.76471	0.457357	1.35514		0.631757	0.566672	0.669612	0.525697	0.700434	0.818179	0.928796	0.684415
2.61145	2.6049	1	2	1.87532	1.7575		1.64098	0.763475	1.06311	1.37672	1.16775	0.90425		0.619122	1.46468	0.522925	1.73294	0.797508	1.76466	0.455129	1.5		0.631757	0.562285	0.669612	0.523137	0.700434	0.86647	0.928767	0.757574
1	1.07527	1.4842	1.88292	1	2		0.628378	1.13315	0.566893	0.568294	1.09939	1.02902		0.619122	1.46465	0.522925	1.57872	0.797508	1.50735	0.454853	1.22303		0.631757	0.562285	0.669612	0.52282	0.700419	0.789362	0.793341	0.61769
1	1.16935	1.37479	1.2736	1	1.27491		0.628378	1.04962	0.566893	0.618017	0.743621	0.655953		0.619122	1.46465	0.522925	1.76724	0.797508	1.21849	0.453451	1.65226		0.631757	0.562285	0.669612	0.521208	0.700419	0.883622	0.641311	0.834474
1	1.23457	1	1.76472	1	1.15385		0.628378	0.763475	0.566893	0.652487	1.03037	0.593666		0.612884	1.22449	0.522925	1.71716	0.795233	1.15414	0.453451	1.40207		0.625392	0.562285	0.667702	0.521208	0.585573	0.85858	0.607444	0.708115
1	1.22302	1.44176	1.67873	3.64125	5.518		0.628378	1.10075	2.0642	0.646382	0.980166	2.83906		0.611654	2.14373	0.522925	1.39422	0.795174	2.7273	0.452969	1.39018		0.624137	0.562285	0.667653	0.520654	1.02517	0.697112	1.43542	0.702111
1	1.14706	1.35165	2.38373	1	1.33333		0.628378	1.03195	0.566893	0.606236	1.3918	0.68601		0.61162	1.95654	0.522925	1.16935	0.795174	2.7273	0.452099	2.10147		0.624102	0.562285	0.667653	0.519654	0.93565	0.584677	1.43542	1.06135
1.88095	1.5873	1	2	4.51664	1.30581		1.18195	0.763475	2.56045	0.838909	1.16775	0.671851		0.61162	1.3642	0.522925	1.16934	0.795174	2.40003	0.452099	1.63935		0.624102	0.562285	0.667653	0.519654	0.652385	0.584672	1.26317	0.827953
1.35354	2.26519	1	2	1	2		0.850534	0.763475	0.566893	1.19718	1.16775	1.02902		0.610734	1.4069	0.520371	1.68414	0.795174	2.40003	0.452099	1.63935		0.623198	0.559539	0.667653	0.519654	0.672801	0.842069	1.26317	0.827952
1.36017	1.79104	1	2	2.32036	2.33351		0.8547	0.763475	1.3154	0.946588	1.16775	1.20061		0.609565	1.45043	0.519864	2.40003	0.795174	2.15188	0.452099	1.37098		0.622005	0.558993	0.667653	0.519654	0.693619	1.20001	1.13257	0.692413
1	1.33333	1	1.49999	1	2		0.628378	0.763475	0.566893	0.704683	0.875804	1.02902		0.607667	1.5	0.519864	1.91011	0.795174	1.80849	0.450762	1.15386		0.620068	0.558993	0.667653	0.518117	0.717327	0.955055	0.951838	0.582756
2.0408	2.41	2.62137	1.63917	2.10083	3.02221		1.28239	2.00135	1.19095	1.27372	0.957068	1.55495		0.606008	3.02223	0.519864	1.71718	0.795174	1.66666	0.448887	1.54907		0.618375	0.558993	0.667653	0.515962	1.44528	0.85859	0.877191	0.782361
1	1.35762	1	1.49999	3.53692	2.98795		0.628378	0.763475	2.00506	0.71752	0.875804	1.53733		0.60576	1.34329	0.519864	1.33028	0.795174	1.66666	0.448598	2.7273		0.618122	0.558993	0.667653	0.51563	0.642385	0.665138	0.877191	1.37743
1	1.55556	1	1.49999	2.04075	2.72794		0.628378	0.763475	1.15689	0.822134	0.875804	1.40355		0.604515	2.05093	0.519864	1.25	0.795174	1.63461	0.448598	2.7027		0.616852	0.558993	0.667653	0.51563	0.980791	0.625001	0.860321	1.365
2.82704	1.69492	1	1.33333	1.01984	1.87003		1.77645	0.763475	0.578141	0.895788	0.778496	0.962148		0.603959	1.02273	0.519864	1.34328	0.795174	1.6	0.448598	2.7027		0.616285	0.558993	0.667653	0.51563	0.489086	0.671641	0.842103	1.365
1.69917	1.53846	1.44941	2.34539	1	1.03658		1.06772	1.10659	0.566893	0.813097	1.36941	0.53333		0.603542	1.42856	0.519864	1.10397	0.795174	1.05262	0.448598	2.7027		0.615859	0.558993	0.667653	0.51563	0.683164	0.551986	0.554011	1.365
1	1.17647	1.57174	1.77557	1.49602	2.5623		0.628378	1.19998	0.848084	0.62178	1.03671	1.31833		0.602799	1.63461	0.51895	1.56489	0.794691	1.57503	0.448598	2.7027		0.615101	0.558011	0.667247	0.51563	0.781699	0.782443	0.828962	1.365
1.68139	2.4	1	1.59999	1	1.11428		1.05655	0.763475	0.566893	1.26843	0.934192	0.573307		0.60049	1.194	0.517388	1.57895	0.79175	1.2	0.448598	2.7027		0.612745	0.556332	0.664777	0.51563	0.570989	0.789473	0.631577	1.365
1	2	1	2	2.15371	2.9634		0.628378	0.763475	1.22092	1.05703	1.16775	1.5247		0.598131	3.75003	0.516113	1.59843	0.791643	1.46617	0.448598	2.7027		0.610338	0.55496	0.664688	0.51563	1.79333	0.799215	0.771666	1.365
3.77529	2.31356	1	2.22222	1.1277	1.84685		2.37231	0.763475	0.639286	1.22275	1.2975	0.950221		0.598131	2.15188	0.516113	1.33936	0.790654	1.21827	0.448598	2.7027		0.610338	0.55496	0.663857	0.51563	1.02907	0.669679	0.641194	1.365
1	1.23457	1.14169	1.50736	1	1.49999		0.628378	0.871652	0.566893	0.652487	0.880107	0.771759		0.598131	2.0726	0.515813	1.80372	0.790508	1.45636	0.448598	2.7027		0.610338	0.554637	0.663735	0.51563	0.991153	0.901861	0.766506	1.365
1	1.2	4.96372	2.31882	2.81456	1.94898		0.628378	3.78968	1.59556	0.634216	1.3539	1.00277		0.598131	1.22302	0.515039	1.63079	0.790508	1.2531	0.448598	2.7027		0.610338	0.553805	0.663735	0.51563	0.584868	0.815396	0.659526	1.365
4.2199	1.47992	1.24047	2.95919	1	1.29882		2.65169	0.947068	0.566893	0.782157	1.72779	0.668255		0.596381	3.00002	0.514389	1.61463	0.790508	1.1891	0.448598	2.7027		0.608552	0.553106	0.663735	0.51563	1.43466	0.807314	0.625839	1.365
1.43875	2.33379	1	1.55962	1	1.41313		0.904078	0.763475	0.566893	1.23344	0.910621	0.727068		0.596381	2.72726	0.513262	1.54081	0.790123	2.06155	0.448598	2.7027		0.608552	0.551895	0.663411	0.51563	1.30422	0.770404	1.08503	1.365
1	1.22302	1	1.49999	2.29867	3.16411		0.628378	0.763475	1.3031	0.646382	0.875804	1.62796		0.596381	2.14288	0.512684	1.30436	0.788179	1.87156	0.448598	2.7027		0.608552	0.551273	0.661779	0.51563	1.02476	0.652179	0.985032	1.365
2.937	3.05331	2.50458	2.44047	1	1		1.84554	1.91219	0.566893	1.61371	1.42493	0.514509		0.596381	2.13541	0.512566	1.13924	0.786773	1.40002	0.448598	2.00002		0.608552	0.551146	0.660598	0.51563	1.02119	0.569622	0.736852	1.01011
1	1.22449	1.04358	1.72618	1	2		0.628378	0.796748	0.566893	0.647159	1.00787	1.02902		0.596381	1.93398	0.510112	6	0.786147	1.2	0.448598	2		0.608552	0.548507	0.660073	0.51563	0.924864	3	0.631577	1.0101
1	1.53846	1	1.81819	3.21367	3.19592		0.628378	0.763475	1.82181	0.813097	1.06159	1.64433		0.596381	1.93396	0.509712	2.72727	0.783532	2.29732	0.448598	2		0.608552	0.548077	0.657877	0.51563	0.924853	1.36364	1.20911	1.0101
6.30238	3.16999	1.75411	1.6	2.62939	2.99461		3.96027	1.33922	1.49058	1.67538	0.934197	1.54075		0.596381	1.49123	0.509712	1.33335	0.783532	2.2973	0.448598	2		0.608552	0.548077	0.657877	0.51563	0.713132	0.666673	1.20911	1.0101
1.51875	2.74925	1	1.53846	1	1.77273		0.954348	0.763475	0.566893	1.45302	0.898266	0.912086		0.596381	1.33333	0.509712	1.23456	0.783532	2.2973	0.448598	1.99998		0.608552	0.548077	0.657877	0.51563	0.637623	0.617282	1.20911	1.01009
1.09941	1.8421	1	2	1	2		0.690845	0.763475	0.566893	0.973574	1.16775	1.02902		0.596381	1.03093	0.508486	1.72738	0.783532	1.66664	0.448598	1.99998		0.608552	0.546759	0.657877	0.51563	0.493008	0.86369	0.87718	1.01009
2.32487	1.87157	1	1.33333	1	3		1.4609	0.763475	0.566893	0.98915	0.778496	1.54353		0.595169	1.76469	0.504593	1.10169	0.783532	1.66664	0.448598	1.99998		0.607315	0.542573	0.657877	0.51563	0.843907	0.550846	0.87718	1.01009
10.2591	2.83329	1	3	1	1.41818		6.44659	0.763475	0.566893	1.49743	1.75162	0.729667		0.595169	1.69567	0.50369	2.66668	0.783532	1.33333	0.448598	1.99998		0.607315	0.541603	0.657877	0.51563	0.810898	1.33334	0.701753	1.01009
2.46642	3.04688	1	1.72618	5.0519	1.19598		1.54984	0.763475	2.86389	1.61032	1.00787	0.615343		0.595169	1.22303	0.50369	1.88681	0.783532	1.17647	0.448598	1.99998		0.607315	0.541603	0.657877	0.51563	0.584873	0.943407	0.619197	1.01009
1	1.2	1	1.33333	1	1.39422		0.628378	0.763475	0.566893	0.634216	0.778496	0.717339		0.59463	1.97102	0.50369	1.88681	0.783532	1.17646	0.448598	1.99998		0.606765	0.541603	0.657877	0.51563	0.942576	0.943407	0.619191	1.01009
2.54448	1.35747	1	1.33333	1.7721	2.42323		1.59889	0.763475	1.00459	0.717441	0.778496	1.24677		0.59413	2.15191	0.50369	1.88679	0.781932	1.88311	0.448598	1.39536		0.606255	0.541603	0.656534	0.51563	1.02908	0.943393	0.991109	0.704726
1	3	1	2	1	1.31783		0.628378	0.763475	0.566893	1.58554	1.16775	0.678036		0.59413	2.14288	0.50369	1.8182	0.780835	1.25801	0.448598	1.39288		0.606255	0.541603	0.655613	0.51563	1.02476	0.9091	0.662109	0.703475
1	2	1	1.07526	1	1.71717		0.628378	0.763475	0.566893	1.05703	0.627816	0.8835		0.59413	2.12566	0.50369	1.81817	0.778589	1.62163	0.448598	1.39288		0.606255	0.541603	0.653727	0.51563	1.01653	0.909086	0.853489	0.703475
1	1.02632	1	2	1	1.5		0.628378	0.763475	0.566893	0.542424	1.16775	0.771764		0.59413	1.95946	0.50369	1.81817	0.778589	1.45388	0.448598	1.39286		0.606255	0.541603	0.653727	0.51563	0.937049	0.909086	0.765199	0.703464
1.37856	1.40736	1	1.17647	1	2.05262		0.866256	0.763475	0.566893	0.743808	0.68691	1.05609		0.59413	1.91011	0.50369	1.81817	0.778589	1.30436	0.448598	1.39286		0.606255	0.541603	0.653727	0.51563	0.913447	0.909086	0.686504	0.703464
1.10852	1.86301	1	1.25806	1.83186	1.3514		0.696569	0.763475	1.03847	0.984626	0.734548	0.695308		0.59413	1.80849	0.50369	1.81814	0.778425	2.15073	0.448598	1.39286		0.606255	0.541603	0.653589	0.51563	0.864852	0.909072	1.13196	0.703464
1	2	1.12969	2.07263	1.25854	1.78082		0.628378	0.86249	0.713458	1.05703	1.21015	0.916248		0.59413	1.7262	0.50369	1.81814	0.776082	1.33333	0.448598	1.39286		0.606255	0.541603	0.651622	0.51563	0.825497	0.909072	0.701752	0.703464
1	1.53846	1	1.39284	1	1.77273		0.628378	0.763475	0.566893	0.813097	0.813242	0.912086		0.59413	1.66666	0.50369	1.53847	0.775027	1.54254	0.448598	1.39286		0.606255	0.541603	0.650736	0.51563	0.797027	0.769233	0.811865	0.703464
1.22056	1.96958	1	3	3.57075	1.47295		0.766972	0.763475	2.02423	1.04095	1.75162	0.757846		0.59413	1.63461	0.50369	1.53847	0.775027	1.36987	0.448598	1.22449		0.606255	0.541603	0.650736	0.51563	0.781699	0.769233	0.720982	0.61843
1	1.17647	1	2	1	1.25806		0.628378	0.763475	0.566893	0.62178	1.16775	0.647283		0.59413	1.60001	0.50369	1.53847	0.774908	1.33934	0.448598	1.14705		0.606255	0.541603	0.650637	0.51563	0.765154	0.769233	0.704916	0.579321
1	1.33333	1	1.30435	1	1.63935		0.628378	0.763475	0.566893	0.704683	0.761575	0.843461		0.59413	1.21984	0.50369	1.53845	0.774908	1.30435	0.448598	1.06918		0.606255	0.541603	0.650637	0.51563	0.583348	0.769223	0.686499	0.539991
3.31017	1.87247	1	1.33333	1	1.05263		2.08004	0.763475	0.566893	0.989625	0.778496	0.541588		0.59131	1.56489	0.50369	1.53842	0.77471	1.7727	0.44694	1.32589		0.603377	0.541603	0.65047	0.513724	0.748355	0.769212	0.933002	0.66964
1	1.62698	1	3	1	1.17647		0.628378	0.763475	0.566893	0.859881	1.75162	0.605305		0.59131	1.55963	0.50369	1.53842	0.77471	1.16405	0.444224	1.08775		0.603377	0.541603	0.65047	0.510602	0.745843	0.769212	0.612658	0.54937
1	1.37097	1.03163	1.39999	1	1.17647		0.628378	0.787624	0.566893	0.724576	0.817417	0.605305		0.59131	1.31782	0.50369	1.33333	0.774703	1.55799	0.443476	1		0.603377	0.541603	0.650464	0.509742	0.630206	0.666665	0.819996	0.505051
4.8271	1.57758	1	1.39284	1	1.42857		3.03324	0.763475	0.566893	0.833772	0.813242	0.735012		0.590943	1.10397	0.50369	1.20001	0.774518	1.58464	0.441343	1.42859		0.603003	0.541603	0.650309	0.507291	0.527938	0.600005	0.834022	0.721508
3.03358	1.38874	1	1.31411	3.47292	3.99282		1.90623	0.763475	1.96878	0.733968	0.767274	2.05434		0.590829	1.21212	0.50369	1.20001	0.773751	1.22151	0.439171	1.26341		0.602887	0.541603	0.649665	0.504794	0.579658	0.600005	0.642899	0.638088
1	3	1	1.39284	1	1.52353		0.628378	0.763475	0.566893	1.58554	0.813242	0.78387		0.588691	1.70283	0.499521	1.74628	0.773719	2.33336	0.439112	1.21595		0.600705	0.53712	0.649638	0.504726	0.814322	0.873139	1.22808	0.614115
1	1.2	2.01119	2.59744	1	2		0.628378	1.53549	0.566893	0.634216	1.51658	1.02902		0.585278	1.69276	0.499489	1.04151	0.773719	2.33336	0.43778	1.09514		0.597223	0.537085	0.649638	0.503195	0.809508	0.520756	1.22808	0.553099
1	1.62922	2.07352	1.92228	2.0036	2.09305		0.628378	1.58308	1.13583	0.861064	1.12237	1.07689		0.584687	1.3915	0.498023	1.38114	0.773719	1.76473	0.43577	1.69421		0.596619	0.535509	0.649638	0.500885	0.665438	0.69057	0.928806	0.855662
2.99915	3.00832	1.1277	1.16934	1	2		1.8846	0.860971	0.566893	1.58994	0.682747	1.02902		0.583818	1.62699	0.49758	1.66539	0.773719	1.62165	0.43577	1.31783		0.595733	0.535032	0.649638	0.500885	0.778055	0.832693	0.853497	0.66557
1.65862	1.49319	1	1.33333	1	1.99999		1.04224	0.763475	0.566893	0.789171	0.778496	1.02901		0.583818	1.39423	0.496566	1.92228	0.773719	1.3141	0.428148	1.31884		0.595733	0.533942	0.649638	0.492124	0.666745	0.96114	0.691633	0.66608
1.08662	1.51689	1.14185	1.94408	1	1.03659		0.682808	0.871774	0.566893	0.801697	1.1351	0.533335		0.583818	1.14285	0.496566	1.42857	0.772819	1.98541	0.427302	1.09514		0.595733	0.533942	0.648883	0.491151	0.546531	0.714284	1.04495	0.553099
1	1.03659	1	2.22218	1.06012	1.65927		0.628378	0.763475	0.600975	0.547852	1.29747	0.85371		0.582527	1.23636	0.493199	1.04315	0.772436	1.63461	0.426354	1.72414		0.594416	0.530321	0.648561	0.490062	0.591251	0.521577	0.860321	0.870777
1	2	1	1.81819	1.133	1.78007		0.628378	0.763475	0.64229	1.05703	1.06159	0.915862		0.582117	1.21339	0.492847	1.61758	0.772436	1.63459	0.425343	1.14179		0.593997	0.529943	0.648561	0.4889	0.580263	0.808791	0.860312	0.576662
1	1.10929	1.74953	2.56609	1.04585	1.62162		0.628378	1.33572	0.592885	0.586275	1.49827	0.834338		0.581027	1.93398	0.48704	1.10574	0.772436	1.50736	0.42221	1.42855		0.592885	0.523699	0.648561	0.485299	0.924864	0.55287	0.793348	0.721491
2.76387	3.46915	1	1.77271	2.97763	3.32467		1.73675	0.763475	1.688	1.83349	1.03504	1.71057		0.581027	1.49122	0.484798	1.21984	0.772436	1.39424	0.421328	1.33162		0.592885	0.521288	0.648561	0.484286	0.713129	0.609919	0.733809	0.672535
1.32206	1.84782	1	1.25	1.11759	2.07761		0.830753	0.763475	0.633554	0.976597	0.729842	1.06895		0.581027	1.46465	0.483575	2.07762	0.772436	1.04316	0.419742	1.75442		0.592885	0.519973	0.648561	0.482462	0.700419	1.03881	0.549033	0.886071
1.19273	1.66667	1	1.17647	1.73011	2.96683		0.749485	0.763475	0.980788	0.880857	0.68691	1.52646		0.579327	1.31782	0.481539	1.17647	0.770634	1.73872	0.419742	1.33335		0.59115	0.517784	0.647048	0.482462	0.630203	0.588237	0.915113	0.673408
1.35053	2.56604	1	1.83544	1	1		0.848643	0.763475	0.566893	1.35619	1.07166	0.514509		0.577142	1.81394	0.480705	2.2973	0.769026	2.26754	0.419742	1.33335		0.58892	0.516888	0.645698	0.482462	0.867457	1.14865	1.19344	0.673408
1	2	1	1.33333	1.133	2.29412		0.628378	0.763475	0.64229	1.05703	0.778496	1.18035		0.577142	1.79227	0.480705	1.83544	0.769017	1.0254	0.419742	1.33333		0.58892	0.516888	0.64569	0.482462	0.857093	0.917718	0.539687	0.673399
1.72828	2.78572	1	2	2.42819	1.63945		1.08601	0.763475	1.37652	1.47229	1.16775	0.843512		0.577142	1.48148	0.480705	1.44927	0.767822	1.39982	0.419742	1.3333		0.58892	0.516888	0.644687	0.482462	0.70847	0.724634	0.736745	0.673383
1	1.14705	1	2	2.8002	3.33334		0.628378	0.763475	1.58741	0.606231	1.16775	1.71503		0.576832	1.0199	0.480705	1.44927	0.764567	1.56653	0.417929	1.29261		0.588604	0.516888	0.641954	0.480378	0.487736	0.724634	0.824487	0.652832
5.61469	4.43514	1	1.53849	1	1.77273		3.52815	0.763475	0.566893	2.34403	0.898283	0.912086		0.575448	1.83674	0.480705	1.17647	0.764567	1.50002	0.417037	1.16934		0.587192	0.516888	0.641954	0.479353	0.878359	0.588237	0.789485	0.590577
1	1.19999	1	2	1	1.4539		0.628378	0.763475	0.566893	0.634211	1.16775	0.748045		0.575448	1.38792	0.479443	1.59043	0.764567	1.39536	0.416825	1.91009		0.587192	0.51553	0.641954	0.479109	0.663725	0.795217	0.734399	0.96469
1	1.04316	1.32415	2.27006	1	1.81394		0.628378	1.01096	0.566893	0.551324	1.32543	0.933289		0.575062	1.45342	0.479096	1.06365	0.764567	1.16478	0.416825	1.46462		0.586797	0.515157	0.641954	0.479109	0.69505	0.531827	0.613041	0.739705
1	1.23456	1.65932	1.4875	1	1.39285		0.628378	1.26685	0.566893	0.652481	0.868512	0.716634		0.573426	2.72726	0.478505	1.76466	0.761113	1.36993	0.416825	1.23459		0.585128	0.514521	0.639053	0.479109	1.30422	0.882329	0.721014	0.623528
1	1.2733	1	1.53846	1	1.33332		0.628378	0.763475	0.566893	0.672956	0.898266	0.686005		0.573426	2.40003	0.477589	1.35762	0.760389	1.09092	0.416825	1.05263		0.585128	0.513537	0.638446	0.479109	1.14773	0.67881	0.574169	0.531631
1.00711	2.00262	1	4	1	1.39535		0.632845	0.763475	0.566893	1.05841	2.33549	0.71792		0.573426	2.40003	0.477105	1.49763	0.756487	1.05847	0.415891	2.22228		0.585128	0.513016	0.63517	0.478036	1.14773	0.748815	0.557091	1.12236
2.63002	2.90321	4.41725	4.65342	1	1.39285		1.65265	3.37246	0.566893	1.53439	2.71701	0.716634		0.573426	2.14288	0.477105	1.49122	0.756165	1.76471	0.415891	2.22222		0.585128	0.513016	0.6349	0.478036	1.02476	0.745609	0.928795	1.12233
5.21695	4.59789	5.08619	3.35946	1	1.16935		3.27821	3.88318	0.566893	2.43005	1.9615	0.601641		0.571743	1.31885	0.477104	2.9592	0.754848	1.1178	0.415891	2.2222		0.583411	0.513015	0.633794	0.478036	0.630695	1.4796	0.588314	1.12232
1.65852	1.29353	1	1.34483	2.03718	2.29729		1.04218	0.763475	1.15486	0.683648	0.78521	1.18198		0.570965	1.27328	0.477104	2.45764	0.754319	1.22449	0.415891	2.2222		0.582617	0.513015	0.633349	0.478036	0.608904	1.22882	0.644469	1.12232
1	2	1	1.17647	1.133	2		0.628378	0.763475	0.64229	1.05703	0.68691	1.02902		0.570845	3.14822	0.477104	2.45764	0.749719	1.33975	0.415891	2.04082		0.582495	0.513015	0.629487	0.478036	1.50553	1.22882	0.705133	1.03072
1.16871	1.86301	1	1.05263	1.03715	1.59825		0.734391	0.763475	0.587954	0.984626	0.614603	0.822314		0.570845	3.14809	0.477104	2.45764	0.749719	1.2603	0.415891	1.81817		0.582495	0.513015	0.629487	0.478036	1.50547	1.22882	0.663314	0.918269
2.27689	2.91219	1	1.33333	3.81304	4.1266		1.43075	0.763475	2.16159	1.53913	0.778496	2.12317		0.570845	3.14809	0.477104	2.45764	0.747035	2.3837	0.415891	1.81817		0.582495	0.513015	0.627233	0.478036	1.50547	1.22882	1.25458	0.918269
1	1.17647	1	2	1	2		0.628378	0.763475	0.566893	0.62178	1.16775	1.02902		0.570845	2.66663	0.477104	1.25001	0.747035	2.25275	0.415891	1.81814		0.582495	0.513015	0.627233	0.478036	1.27523	0.625007	1.18566	0.918255
2.25085	3.68338	1.89946	3.31136	1	2		1.41438	1.45019	0.566893	1.94672	1.93342	1.02902		0.570845	2.66663	0.475804	1.59184	0.747035	2.14288	0.415891	1.53847		0.582495	0.511617	0.627233	0.478036	1.27523	0.795918	1.12783	0.777003
1.85525	3.00742	1	1.05405	1.35165	1.71717		1.1658	0.763475	0.766241	1.58946	0.615432	0.8835		0.570845	2.65623	0.475704	2.50002	0.747035	2.00001	0.415891	1.53847		0.582495	0.51151	0.627233	0.478036	1.27025	1.25001	1.05263	0.777003
1	1.39285	3.70737	2.79336	1	1.39285		0.628378	2.83049	0.566893	0.73614	1.63097	0.716634		0.570845	2.65623	0.475704	2.26562	0.747035	1.63463	0.415891	1.53846		0.582495	0.51151	0.627233	0.478036	1.27025	1.13281	0.86033	0.777001
1.71065	1.9405	1.24047	2	1.2844	1.83674		1.07493	0.947068	0.728118	1.02558	1.16775	0.94502		0.570845	2.50002	0.475704	1.95946	0.747035	1.46468	0.415891	1.53845		0.582495	0.51151	0.627233	0.478036	1.19555	0.979731	0.770883	0.776992
1.65647	3.07694	2.21704	3.13846	1.90579	2.3005		1.04089	1.69266	1.08038	1.6262	1.83246	1.18363		0.570845	2.50002	0.475704	1.75437	0.747035	1.17647	0.415891	1.50001		0.582495	0.51151	0.627233	0.478036	1.19555	0.877186	0.619196	0.757581
1.28837	1.51493	2.05432	2.16413	1.82879	2		0.809583	1.56842	1.03673	0.800661	1.26358	1.02902		0.570845	2.50002	0.475704	1.75437	0.745476	1.23576	0.415891	1.50001		0.582495	0.51151	0.625924	0.478036	1.19555	0.877186	0.650401	0.757581
2.28338	2.68677	2.48753	1.31332	1	2		1.43482	1.89917	0.566893	1.41999	0.766813	1.02902		0.570845	2.50002	0.475704	1.53848	0.745077	1.69724	0.415891	1.05406		0.582495	0.51151	0.625589	0.478036	1.19555	0.769239	0.893283	0.532354
1.54854	2.14269	1	1.50735	1.16636	1.79133		0.973068	0.763475	0.661202	1.13244	0.880102	0.921656		0.570845	2.50002	0.475704	1.33333	0.74361	1.51516	0.415891	1.05406		0.582495	0.51151	0.624358	0.478036	1.19555	0.666667	0.797451	0.532354
1	1.66665	1	1.14706	1.16636	1.80851		0.628378	0.763475	0.661202	0.880847	0.669738	0.930495		0.570845	2.5	0.475704	1.33333	0.743288	1.38133	0.412879	1.13803		0.582495	0.51151	0.624087	0.474573	1.19554	0.666665	0.727017	0.574764
3.6327	5.39065	2.4119	1.28571	1	1.3213		2.28271	1.84143	0.566893	2.84903	0.750692	0.679821		0.570845	2.5	0.475704	1.33333	0.740373	1.01385	0.408937	1.16478		0.582495	0.51151	0.62164	0.470042	1.19554	0.666665	0.533605	0.588271
1.44941	1.74627	1	2	1	1.53847		0.910777	0.763475	0.566893	0.922927	1.16775	0.791557		0.570845	2.49997	0.475704	1.33333	0.739137	2.7273	0.408937	1.09092		0.582495	0.51151	0.620602	0.470042	1.19553	0.666665	1.43542	0.55097
2.30996	3.53246	1	1.39535	1	2		1.45153	0.763475	0.566893	1.86695	0.814708	1.02902		0.570845	1.62699	0.475704	1.33333	0.739137	1.91011	0.408589	1.3213		0.582495	0.51151	0.620602	0.469643	0.778055	0.666665	1.00532	0.667325
1	1.14285	1	2.05263	1	1.63461		0.628378	0.763475	0.566893	0.604011	1.19848	0.841022		0.570845	1.53847	0.475704	1.33333	0.739137	1.5649	0.407747	1.22303		0.582495	0.51151	0.620602	0.468674	0.735721	0.666665	0.823632	0.61769
1	1.33027	1	1.53846	1	1.49122		0.628378	0.763475	0.566893	0.703065	0.898266	0.767246		0.570845	1.53845	0.475386	1.37096	0.739137	1.49123	0.407746	1.95946		0.582495	0.511167	0.620602	0.468674	0.735711	0.685482	0.784858	0.989628
1.35733	1.89591	1.19273	1.93396	1	2		0.852916	0.91062	0.566893	1.00201	1.12919	1.02902		0.570845	1.52344	0.475386	1.14285	0.739137	1.37098	0.407746	1.53846		0.582495	0.511167	0.620602	0.468674	0.728537	0.571426	0.721567	0.776999
1	1.33333	1	1.30435	1	2		0.628378	0.763475	0.566893	0.704683	0.761575	1.02902		0.570845	1.33335	0.474312	1.05883	0.739137	1.33335	0.407746	1.53846		0.582495	0.510013	0.620602	0.468674	0.637629	0.529414	0.701761	0.776999
1	1	1	1.55963	1.60882	2.98826		0.628378	0.763475	0.912029	0.528513	0.910626	1.53749		0.570845	1.33333	0.474074	1.45636	0.739137	1.33333	0.407746	1.53844		0.582495	0.509757	0.620602	0.468674	0.637621	0.728181	0.701755	0.77699
1.3254	1.42163	1	3	1	2		0.832852	0.763475	0.566893	0.75135	1.75162	1.02902		0.570845	1.33028	0.470943	1.78973	0.739137	1.17647	0.407746	1.17644		0.582495	0.50639	0.620602	0.468674	0.636161	0.894863	0.619196	0.594161
1	1.24771	1	1.03659	1	1.33333		0.628378	0.763475	0.566893	0.659431	0.605237	0.68601		0.570845	1.05406	0.468928	2.53086	0.739137	1.14287	0.407221	1.1326		0.582495	0.504223	0.620602	0.46807	0.50407	1.26543	0.60151	0.572019
1	1.49999	1	1.33333	1	2		0.628378	0.763475	0.566893	0.792765	0.778496	1.02902		0.570845	1.05406	0.468928	2.02381	0.739137	1.14285	0.40543	1.28076		0.582495	0.504223	0.620602	0.466011	0.50407	1.01191	0.601501	0.646851
1	1.2	1	1.71717	1	1.33333		0.628378	0.763475	0.566893	0.634216	1.00261	0.68601		0.570845	1.05406	0.468928	1.72618	0.737662	1.5	0.40225	1.50736		0.582495	0.504223	0.619363	0.462356	0.50407	0.863088	0.789472	0.761294
2.79253	1.87005	1	2	1	1.49122		1.75476	0.763475	0.566893	0.988346	1.16775	0.767246		0.570845	1.05405	0.468928	1.60001	0.734007	1.29032	0.40225	1.31782		0.582495	0.504223	0.616295	0.462356	0.504067	0.800007	0.679118	0.665568
1	1.33332	1	1.39286	1	1.27192		0.628378	0.763475	0.566893	0.704677	0.813254	0.654414		0.570845	1.05405	0.466733	1.46774	0.733931	1.38133	0.401375	1.7262		0.582495	0.501863	0.616231	0.461351	0.504067	0.73387	0.727017	0.871816
1	1.53846	1	2	1	1.12403		0.628378	0.763475	0.566893	0.813097	1.16775	0.578324		0.566648	1.80531	0.466733	1.25309	0.731781	1.63916	0.401375	1.14095		0.578212	0.501863	0.614426	0.461351	0.863332	0.626544	0.862717	0.576237
1	1.16417	1	1.33333	1	2		0.628378	0.763475	0.566893	0.615279	0.778496	1.02902		0.565143	1.3242	0.465005	1.32516	0.731781	1.21875	0.397587	1.93551		0.576677	0.500005	0.614426	0.456996	0.633255	0.662578	0.641447	0.97753
1.10497	1.75	1	1.62921	1.62334	2.63916		0.694338	0.763475	0.920261	0.924898	0.951252	1.35787		0.564562	1.24468	0.463933	1.03449	0.731163	1.10396	0.397587	1.49123		0.576084	0.498853	0.613907	0.456996	0.595228	0.517243	0.581032	0.753147
1.15891	1.85185	1	1.53846	1	2		0.728233	0.763475	0.566893	0.978727	0.898266	1.02902		0.564423	1.88291	0.463462	1.1039	0.73056	1.27491	0.397587	2.49997		0.575942	0.498346	0.613401	0.456996	0.900442	0.551949	0.671005	1.26261
1	1.17681	1	1.42857	1	1.27868		0.628378	0.763475	0.566893	0.62196	0.834104	0.657893		0.564423	1.76469	0.463461	1.34652	0.73043	1.40432	0.397587	2.49997		0.575942	0.498345	0.613292	0.456996	0.843907	0.673262	0.739116	1.26261
4.91337	3.07543	1.56231	2.73973	3.3493	2.4599		3.08745	1.19279	1.8987	1.62541	1.59966	1.26564		0.564423	1.55556	0.458951	2.34817	0.72735	2.27448	0.397587	2.4576		0.575942	0.493495	0.610705	0.456996	0.743893	1.17408	1.19709	1.24121
1.08768	1.96632	1.48451	3.13158	1	1.81394		0.683474	1.13339	0.566893	1.03923	1.82845	0.933289		0.562947	2.0398	0.45874	2.3077	0.725013	1.57895	0.397587	1.3333		0.574436	0.493269	0.608743	0.456996	0.975466	1.15385	0.831024	0.673383
1	1.39285	1	1.2	7.89389	3.86532		0.628378	0.763475	4.47499	0.73614	0.700648	1.98874		0.560823	3.10606	0.458715	2.10147	0.725013	1.08209	0.397587	1.3333		0.572268	0.493242	0.608743	0.456996	1.48537	1.05073	0.569521	0.673383
2.19053	3.33332	1	1.23457	1	2		1.37648	0.763475	0.566893	1.7617	0.720833	1.02902		0.560823	2.2973	0.458715	1.7262	0.724543	1.04553	0.390966	1.45636		0.572268	0.493242	0.608349	0.449386	1.09861	0.863098	0.550276	0.735536
1.63997	2.05812	1.77727	2.46988	5.35362	2.46352		1.03052	1.3569	3.03493	1.08774	1.4421	1.2675		0.560823	2.26564	0.458715	1.63935	0.723289	1.65227	0.387352	1.50002		0.572268	0.493242	0.607295	0.445232	1.08347	0.819674	0.869615	0.757584
1	2	1	1.80851	1	1.05263		0.628378	0.763475	0.566893	1.05703	1.05594	0.541588		0.560823	1.99999	0.458715	1.53846	0.722308	2.38377	0.384615	4		0.572268	0.493242	0.606472	0.442087	0.956428	0.769229	1.25462	2.0202
1.89164	2.90321	1	1.33028	1.4135	2.16787		1.18866	0.763475	0.801304	1.53439	0.776715	1.11539		0.560823	1.99999	0.458715	1.53846	0.722308	2.3837	0.384615	4		0.572268	0.493242	0.606472	0.442087	0.956428	0.769229	1.25458	2.0202
1	1.17647	1.08132	2.14286	1	1.05405		0.628378	0.825561	0.566893	0.62178	1.25116	0.542318		0.560823	1.99999	0.458715	1.44927	0.722308	2.10143	0.384615	4		0.572268	0.493242	0.606472	0.442087	0.956428	0.724634	1.10602	2.0202
1	1.16934	1	1.33333	1.17447	1.40626		0.628378	0.763475	0.665799	0.618012	0.778496	0.723534		0.560823	1.95946	0.458715	1.31783	0.722308	2.10143	0.384615	4		0.572268	0.493242	0.606472	0.442087	0.937049	0.658914	1.10602	2.0202
1	1.77273	1	1.07527	1	2		0.628378	0.763475	0.566893	0.936911	0.627822	1.02902		0.560823	1.95946	0.458715	1.17647	0.722308	1.66668	0.384615	4		0.572268	0.493242	0.606472	0.442087	0.937049	0.588236	0.877202	2.0202
1.79948	1.69275	1	1.39286	1.06233	1.46774		1.13075	0.763475	0.602228	0.894641	0.813254	0.755166		0.560823	1.95945	0.455719	1.2632	0.722308	1.66666	0.384615	4		0.572268	0.49002	0.606472	0.442087	0.937042	0.6316	0.877191	2.0202
4.27449	2.62767	2.01476	2.50241	1.45511	3.49998		2.68599	1.53822	0.824892	1.38876	1.46109	1.80077		0.560823	1.66668	0.4549	1.05607	0.722308	1.66666	0.384615	4		0.572268	0.489139	0.606472	0.442087	0.797037	0.528034	0.877191	2.0202
1.96916	2.88088	1	1.63935	1.51793	2.42383		1.23738	0.763475	0.860505	1.52258	0.957173	1.24708		0.560823	1.63935	0.454361	1.26213	0.722308	1.66664	0.384615	4		0.572268	0.48856	0.606472	0.442087	0.783964	0.631066	0.87718	2.0202
1	1.19999	1.00583	1.78537	1.85564	2.6095		0.628378	0.767926	1.05195	0.634211	1.04243	1.34261		0.560823	1.33333	0.448598	3	0.722308	1.36987	0.384615	3		0.572268	0.482364	0.606472	0.442087	0.637621	1.5	0.720982	1.51515
1	2	1.03916	1.30482	1	1.63461		0.628378	0.793373	0.566893	1.05703	0.76185	0.841022		0.560823	1.17646	0.448598	2.99997	0.722308	1.2987	0.384615	3		0.572268	0.482364	0.606472	0.442087	0.562604	1.49998	0.683526	1.51515
1	1	1	1.24771	1.51067	1.2987		0.628378	0.763475	0.856389	0.528513	0.728505	0.668193		0.559666	1.05264	0.448598	2.7027	0.722308	1.23457	0.384615	3		0.571088	0.482364	0.606472	0.442087	0.503391	1.35135	0.649776	1.51515
1.99126	1.65551	1	1.17647	1	1.19999		1.25126	0.763475	0.566893	0.874959	0.68691	0.617406		0.557466	1.85499	0.448598	2.7027	0.722308	1.23456	0.384615	3		0.568843	0.482364	0.606472	0.442087	0.887089	1.35135	0.64977	1.51515
1	2	1	1.5	1	1.22302		0.628378	0.763475	0.566893	1.05703	0.87581	0.629255		0.552657	1.42858	0.448598	2.7027	0.722308	1.17646	0.384615	3		0.563935	0.482364	0.606472	0.442087	0.68317	1.35135	0.619191	1.51515
1.0504	1.49279	1.76658	2.66055	4.43952	5.55656		0.660048	1.34874	2.51673	0.788959	1.55342	2.8589		0.552121	1.75	0.448598	2.7027	0.722308	1	0.384615	3		0.563389	0.482364	0.606472	0.442087	0.836882	1.35135	0.526317	1.51515
3.44943	2.84281	1	1.37097	1	1.39285		2.16754	0.763475	0.566893	1.50246	0.800473	0.716634		0.552121	1.42857	0.448598	2.7027	0.719593	1.33333	0.384615	3		0.563389	0.482364	0.604192	0.442087	0.683164	1.35135	0.701753	1.51515
1	1.33333	1	1.23457	1.00548	1.43523		0.628378	0.763475	0.57	0.704683	0.720833	0.738439		0.550921	3.99989	0.448598	2.7027	0.718357	1.26214	0.384615	3		0.562164	0.482364	0.603155	0.442087	1.91282	1.35135	0.664283	1.51515
1.29875	2.24806	1	1.2	1.96438	2.46913		0.816105	0.763475	1.11359	1.18813	0.700648	1.27039		0.550921	1.8182	0.448598	2.7027	0.718357	1.12487	0.384615	3		0.562164	0.482364	0.603155	0.442087	0.869495	1.35135	0.592038	1.51515
2.47366	2.53224	1	1.17647	1	1.72618		1.55439	0.763475	0.566893	1.33832	0.68691	0.888135		0.550921	1.8182	0.448598	2.7027	0.717757	1.95001	0.384615	3		0.562164	0.482364	0.602651	0.442087	0.869495	1.35135	1.02632	1.51515
2.13071	3.19969	1	1.44928	1.62562	1.95946		1.33889	0.763475	0.921553	1.69108	0.846196	1.00816		0.550921	1.8182	0.448598	2.7027	0.717757	1.50001	0.384615	3		0.562164	0.482364	0.602651	0.442087	0.869495	1.35135	0.789478	1.51515
1	1.16477	2.94182	2.60187	1.60195	1.6555		0.628378	2.24601	0.908135	0.615596	1.51916	0.85177		0.550921	1.8182	0.448598	2.7027	0.717757	1.12403	0.384615	3		0.562164	0.482364	0.602651	0.442087	0.869495	1.35135	0.591592	1.51515
1	1.33333	1	1.14094	4.39877	5.22215		0.628378	0.763475	2.49363	0.704683	0.666165	2.68684		0.550921	1.8182	0.448598	2.7027	0.715657	1.42855	0.384615	3		0.562164	0.482364	0.600887	0.442087	0.869495	1.35135	0.75187	1.51515
1	1.02709	1	1.39286	1	1.22302		0.628378	0.763475	0.566893	0.542831	0.813254	0.629255		0.550921	1.8182	0.448598	2.00002	0.714557	2.10527	0.384615	3		0.562164	0.482364	0.599964	0.442087	0.869495	1.00001	1.10804	1.51515
1	2	1	2	2.73548	3.52705		0.628378	0.763475	1.55073	1.05703	1.16775	1.8147		0.550921	1.8182	0.448598	2.00002	0.714078	2.10435	0.384615	3		0.562164	0.482364	0.599562	0.442087	0.869495	1.00001	1.10755	1.51515
1	2	1.27214	1.15385	1	2.05262		0.628378	0.971248	0.566893	1.05703	0.673702	1.05609		0.550921	1.81819	0.448598	2.00002	0.713706	1.57896	0.384615	3		0.562164	0.482364	0.599249	0.442087	0.869488	1.00001	0.831032	1.51515
1	1.33333	1.79361	2.85915	1.51743	2.5926		0.628378	1.36938	0.860221	0.704683	1.66938	1.33392		0.550921	1.81817	0.448598	2.00002	0.713556	2.7857	0.384615	3		0.562164	0.482364	0.599124	0.442087	0.869481	1.00001	1.46616	1.51515
1	1.05263	1.08768	1.90476	1	1.33332		0.628378	0.830417	0.566893	0.556329	1.11214	0.686005		0.550921	1.81817	0.448598	2.00002	0.713556	2.57638	0.384615	3		0.562164	0.482364	0.599124	0.442087	0.869481	1.00001	1.35599	1.51515
2.32409	2.76597	1.06233	2.17153	1.5374	2.16413		1.46041	0.811063	0.871542	1.46185	1.2679	1.11346		0.550921	1.81817	0.448598	2.00002	0.713556	2.45692	0.384615	3		0.562164	0.482364	0.599124	0.442087	0.869481	1.00001	1.29312	1.51515
1.08768	2.24999	1	1	1	1.21874		0.683474	0.763475	0.566893	1.18915	0.583873	0.627053		0.550921	1.81817	0.448598	2.00002	0.713556	1.99999	0.384615	3		0.562164	0.482364	0.599124	0.442087	0.869481	1.00001	1.05263	1.51515
1	1.15385	1	1.2	1	2		0.628378	0.763475	0.566893	0.609825	0.700648	1.02902		0.550921	1.81817	0.448598	2	0.713556	1.8651	0.384615	3		0.562164	0.482364	0.599124	0.442087	0.869481	0.999999	0.981631	1.51515
13.041	2.01338	1	1.03093	1.32565	1.25		8.19469	0.763475	0.751502	1.0641	0.601933	0.643136		0.550921	1.81817	0.448598	1.99998	0.713556	1.84684	0.384615	3		0.562164	0.482364	0.599124	0.442087	0.869481	0.999988	0.97202	1.51515
1	1.05405	1	1.5	1.90822	2.53723		0.628378	0.763475	1.08176	0.557079	0.87581	1.30543		0.550921	1.81817	0.448598	1.99998	0.713556	1.76471	0.384615	3		0.562164	0.482364	0.599124	0.442087	0.869481	0.999988	0.928795	1.51515
6.20576	1.91072	1	1.33333	1	2.05262		3.89956	0.763475	0.566893	1.00984	0.778496	1.05609		0.550921	1.81817	0.448598	1.39288	0.713556	1.62163	0.384615	3		0.562164	0.482364	0.599124	0.442087	0.869481	0.69644	0.853489	1.51515
1	1.33333	1	2	1	2		0.628378	0.763475	0.566893	0.704683	1.16775	1.02902		0.550921	1.81817	0.448598	1.39288	0.713556	1.62162	0.384615	3		0.562164	0.482364	0.599124	0.442087	0.869481	0.69644	0.853485	1.51515
1	2.05262	2.06607	2.22904	1	1.10389		0.628378	1.57739	0.566893	1.08484	1.30148	0.567962		0.550921	1.81817	0.448598	1.39286	0.713556	1.42856	0.384615	3		0.562164	0.482364	0.599124	0.442087	0.869481	0.696429	0.751876	1.51515
1	1.4041	1	1.33333	1.98788	1.5		0.628378	0.763475	1.12692	0.742086	0.778496	0.771764		0.550921	1.81817	0.448598	1.39285	0.713556	1.31783	0.384615	3		0.562164	0.482364	0.599124	0.442087	0.869481	0.696427	0.693594	1.51515
1	1.33333	2.13349	2.3648	1	1.25806		0.628378	1.62887	0.566893	0.704683	1.38074	0.647283		0.550921	1.81817	0.448598	1.2733	0.713556	1.14287	0.384615	3		0.562164	0.482364	0.599124	0.442087	0.869481	0.636649	0.60151	1.51515
1.94797	1.77592	1.95074	3.66771	1	1.44928		1.22406	1.48934	0.566893	0.938597	2.14148	0.745668		0.550921	1.81817	0.448598	1.25808	0.713556	1.09756	0.384615	3		0.562164	0.482364	0.599124	0.442087	0.869481	0.62904	0.577662	1.51515
2.03845	1.35969	1	1.39286	1	2		1.28092	0.763475	0.566893	0.718614	0.813254	1.02902		0.550921	1.81817	0.448598	1.25808	0.713556	1.11111	0.384615	3		0.562164	0.482364	0.599124	0.442087	0.869481	0.62904	0.584796	1.51515
1.05412	2.02076	1	1.03659	1	1.7647		0.662385	0.763475	0.566893	1.068	0.605237	0.907954		0.550921	1.81814	0.448598	1.25808	0.713079	1.81788	0.384615	3		0.562164	0.482364	0.598723	0.442087	0.869468	0.62904	0.956779	1.51515
1	1.33333	1.52658	2.45283	3.77047	2.9781		0.628378	1.16551	2.13745	0.704683	1.43214	1.53226		0.550921	1.81814	0.448598	1.25806	0.710235	1.37931	0.384615	3		0.562164	0.482364	0.596335	0.442087	0.869468	0.629031	0.725951	1.51515
1	1.05405	1.32415	2.70318	1.85525	1.99998		0.628378	1.01096	1.05173	0.557079	1.57831	1.02901		0.550921	1.81814	0.448598	1.14705	0.709977	2.01981	0.384615	3		0.562164	0.482364	0.596118	0.442087	0.869468	0.573527	1.06306	1.51515
1	1.42857	1	3	1.41644	1.44921		0.628378	0.763475	0.802971	0.755018	1.75162	0.745632		0.550921	1.81814	0.448511	1.38133	0.709543	1.36381	0.384615	3		0.562164	0.48227	0.595754	0.442087	0.869468	0.690666	0.717796	1.51515
1	1.29524	2.34894	1.96695	1	2.05262		0.628378	1.79336	0.566893	0.684552	1.14845	1.05609		0.550921	1.81814	0.445973	1.21875	0.708408	1.27869	0.384615	3		0.562164	0.479541	0.594801	0.442087	0.869468	0.609374	0.672995	1.51515
1	1.69836	1.51067	2.39812	1	1.81819		0.628378	1.15336	0.566893	0.897606	1.4002	0.935475		0.550921	1.50001	0.445734	1.44664	0.707655	1.95652	0.384615	3		0.562164	0.479284	0.594169	0.442087	0.717331	0.723318	1.02975	1.51515
4.03969	1.52055	1	1.33028	2.33234	3.10344		2.53845	0.763475	1.32219	0.803631	0.776715	1.59675		0.550921	1.50001	0.445734	1.44664	0.703381	2.3333	0.384615	3		0.562164	0.479284	0.59058	0.442087	0.717331	0.723318	1.22805	1.51515
1	1.33027	1.21919	1.91803	1.16294	2.35293		0.628378	0.930821	0.659263	0.703065	1.11989	1.2106		0.550921	1.50001	0.444224	1.50416	0.703381	1.62163	0.384615	3		0.562164	0.47766	0.59058	0.442087	0.717331	0.752081	0.853489	1.51515
2.55544	2.50264	1.15953	1.79134	1	1.76724		1.60578	0.885273	0.566893	1.32268	1.04592	0.909261		0.550921	1.49999	0.442597	1.14287	0.703381	1.42857	0.384615	3		0.562164	0.475911	0.59058	0.442087	0.717321	0.571434	0.751878	1.51515
1	1.42856	1.18586	1.93047	1	2		0.628378	0.905375	0.566893	0.755013	1.12715	1.02902		0.550921	1.49999	0.439112	1.5	0.703381	1.27193	0.384615	3		0.562164	0.472163	0.59058	0.442087	0.717321	0.750001	0.669435	1.51515
2.25085	2.60646	1.41352	2.5974	1	1.72618		1.41438	1.07919	0.566893	1.37755	1.51655	0.888135		0.550921	1.49999	0.439112	1.42858	0.700911	1.10406	0.384615	3		0.562164	0.472163	0.588506	0.442087	0.717321	0.714289	0.581085	1.51515
1	2	1	1.56	1	2.26561		0.628378	0.763475	0.566893	1.05703	0.910843	1.16568		0.550921	1.49999	0.439112	1.14287	0.700439	1.81395	0.384615	3		0.562164	0.472163	0.58811	0.442087	0.717321	0.571434	0.95471	1.51515
1.01984	1.54907	1.00711	1.40206	1	2		0.640845	0.768904	0.566893	0.818704	0.818626	1.02902		0.550921	1.49999	0.437992	1.27869	0.699973	1.15482	0.384615	3		0.562164	0.470959	0.587718	0.442087	0.717321	0.639343	0.6078	1.51515
1.20955	1.32954	2.16445	1.7901	1.64318	2.49079		0.760054	1.6525	0.931508	0.70268	1.04519	1.28153		0.550453	1.27659	0.43778	1.2766	0.699568	1.81819	0.384615	3		0.561686	0.470731	0.587378	0.442087	0.610489	0.6383	0.956942	1.51515
1.11315	1.37412	1	2	1	1.5		0.699478	0.763475	0.566893	0.726241	1.16775	0.771764		0.550447	1.47637	0.43577	2	0.697816	1.45632	0.384615	3		0.561681	0.46857	0.585907	0.442087	0.706026	1	0.766482	1.51515
1	1.72618	1	1.76724	1	1.2		0.628378	0.763475	0.566893	0.912309	1.03184	0.617411		0.550447	1.34329	0.43577	1.56489	0.697233	1.0909	0.384615	3		0.561681	0.46857	0.585418	0.442087	0.642385	0.782443	0.574158	1.51515
1.15197	2.4	1	1.14706	1	1.44928		0.723872	0.763475	0.566893	1.26843	0.669738	0.745668		0.543652	1.59946	0.43577	1.33333	0.695949	1.83414	0.384615	3		0.554747	0.46857	0.58434	0.442087	0.764888	0.666667	0.965335	1.51515
2.51567	1.70454	1	2	1	1.5		1.58079	0.763475	0.566893	0.900872	1.16775	0.771764		0.543298	2.07741	0.43577	1.33332	0.69574	1.89944	0.384615	3		0.554386	0.46857	0.584165	0.442087	0.993455	0.666661	0.999704	1.51515
1.15953	1.11111	1	1.6	1	1.32426		0.728623	0.763475	0.566893	0.587236	0.934197	0.681344		0.541731	1.7262	0.43577	1.31783	0.695192	1.88859	0.384615	3		0.552787	0.46857	0.583704	0.442087	0.825497	0.658916	0.993997	1.51515
1.8267	1.86335	1	1.95946	1	2		1.14786	0.763475	0.566893	0.984805	1.14408	1.02902		0.541731	1.6	0.43577	1.16935	0.693152	3.00002	0.384615	3		0.552787	0.46857	0.581991	0.442087	0.765146	0.584677	1.57896	1.51515
1.19273	1.33333	1.24173	2.07263	4.05989	3.80184		0.749485	0.94803	2.30152	0.704683	1.21015	1.95608		0.541731	1.23456	0.435235	1.43646	0.693152	2.99997	0.384615	3		0.552787	0.467994	0.581991	0.442087	0.590389	0.718229	1.57893	1.51515
1	1.22302	1.85564	1.63636	1	1.77271		0.628378	1.41674	0.566893	0.646382	0.955427	0.912076		0.540495	1.30719	0.434495	1.59184	0.693152	2.53086	0.384615	3		0.551526	0.467199	0.581991	0.442087	0.625122	0.795918	1.33203	1.51515
1	1.62163	1	1	1	1.50001		0.628378	0.763475	0.566893	0.857053	0.583873	0.771769		0.539695	1.47637	0.433732	1.25	0.693152	2.53086	0.384615	3		0.550709	0.466378	0.581991	0.442087	0.706026	0.625001	1.33203	1.51515
1	1.25807	2.1635	3.43434	2.11301	3.12211		0.628378	1.65178	1.19785	0.664907	2.00522	1.60635		0.539695	1.34483	0.433385	1.17647	0.693152	1.83544	0.384615	3		0.550709	0.466005	0.581991	0.442087	0.643121	0.588237	0.966019	1.51515
3.51669	1.30719	1	3	1.37008	2.71118		2.20981	0.763475	0.776689	0.690867	1.75162	1.39493		0.537554	1.27193	0.431724	1.38792	0.693152	1.7262	0.384615	3		0.548525	0.464219	0.581991	0.442087	0.608257	0.693958	0.908524	1.51515
1	3	1	1.39286	1	1.77271		0.628378	0.763475	0.566893	1.58554	0.813254	0.912076		0.536517	2.07741	0.429844	1.79647	0.693152	1.66668	0.384615	3		0.547467	0.462198	0.581991	0.442087	0.993455	0.898234	0.877202	1.51515
1	1.14706	1.64398	2.69746	1	1.25		0.628378	1.25514	0.566893	0.606236	1.57498	0.643136		0.536333	1.55936	0.428183	1.40433	0.693152	1.53848	0.384615	3		0.547278	0.460412	0.581991	0.442087	0.745715	0.702165	0.809725	1.51515
1	1.09092	1	1.42857	1	1.6292		0.628378	0.763475	0.566893	0.576566	0.834104	0.838238		0.535917	2.2973	0.426354	1.49485	0.693152	1.17644	0.384615	3		0.546854	0.458445	0.581991	0.442087	1.09861	0.747424	0.619178	1.51515
1.3135	1.42157	1	1.33333	1	1.17647		0.825374	0.763475	0.566893	0.751319	0.778496	0.605305		0.535917	1.91011	0.426354	1.45649	0.687325	1.09091	0.384615	3		0.546854	0.458445	0.577099	0.442087	0.913447	0.728246	0.574161	1.51515
4.47558	1.35489	1	1.2	1	1.50001		2.81235	0.763475	0.566893	0.716077	0.700648	0.771769		0.535917	1.91011	0.424736	1.51867	0.686112	1.30437	0.384615	3		0.546854	0.456705	0.57608	0.442087	0.913447	0.759337	0.686509	1.51515
1.39143	2.33331	1.3783	2.13542	1	2		0.874343	1.0523	0.566893	1.23319	1.24681	1.02902		0.535917	1.7262	0.420617	1.36987	0.683567	1.28571	0.384615	3		0.546854	0.452277	0.573944	0.442087	0.825497	0.684933	0.676692	1.51515
1	1.33333	1.09815	2.52413	2.45695	3.70051		0.628378	0.83841	1.39283	0.704683	1.47377	1.90395		0.535917	1.7262	0.419742	1.88681	0.682077	1.1891	0.384615	3		0.546854	0.451335	0.572692	0.442087	0.825497	0.943407	0.625844	1.51515
1	1.37096	1	1.17647	1	1.33334		0.628378	0.763475	0.566893	0.724571	0.68691	0.686016		0.535917	1.72619	0.419742	1.88679	0.682077	1.17682	0.384615	3		0.546854	0.451335	0.572692	0.442087	0.825494	0.943393	0.619378	1.51515
1	1.33333	2.31724	2.113	1	1.49999		0.628378	1.76916	0.566893	0.704683	1.23372	0.771759		0.535917	1.66666	0.419742	1.53847	0.681578	2.40003	0.384615	3		0.546854	0.451335	0.572273	0.442087	0.797027	0.769233	1.26317	1.51515
1	1.23457	3.6347	3.89732	1	1.17647		0.628378	2.775	0.566893	0.652487	2.27554	0.605305		0.535917	1.44928	0.419742	1.53845	0.681578	2.3837	0.384615	3		0.546854	0.451335	0.572273	0.442087	0.693073	0.769223	1.25458	1.51515
1	2.05262	1.31501	2.42132	1.23683	1.76473		0.628378	1.00398	0.701151	1.08484	1.41374	0.90797		0.535917	1.33333	0.419742	1.33333	0.681578	1.91011	0.384615	3		0.546854	0.451335	0.572273	0.442087	0.637621	0.666667	1.00532	1.51515
1.65517	1.55792	1	1.2	3.53641	2.40532		1.04007	0.763475	2.00477	0.823381	0.700648	1.23756		0.535917	1.23457	0.419742	1	0.681578	1.80849	0.384615	3		0.546854	0.451335	0.572273	0.442087	0.590395	0.5	0.951838	1.51515
1.2663	2.39788	1	1.25806	2.58214	3.07157		0.795714	0.763475	1.4638	1.26731	0.734548	1.58035		0.535917	1.17646	0.417037	1.59825	0.681578	1.66668	0.384615	3		0.546854	0.448427	0.572273	0.442087	0.562604	0.799126	0.877202	1.51515
1.49147	1.34616	1	1	1.446	1.98019		0.937206	0.763475	0.819728	0.711463	0.583873	1.01883		0.535917	1.08605	0.417037	1.11112	0.681578	1.66666	0.384615	3		0.546854	0.448427	0.572273	0.442087	0.51937	0.555558	0.877191	1.51515
1	1.22302	1	2	1	1		0.628378	0.763475	0.566893	0.646382	1.16775	0.514509		0.535917	1.08605	0.417037	1.03448	0.681578	1.65028	0.384615	3		0.546854	0.448427	0.572273	0.442087	0.51937	0.517242	0.868568	1.51515
1	1.49999	2.07352	4	1	1.39284		0.628378	1.58308	0.566893	0.792765	2.33549	0.716629		0.535917	1.05263	0.416825	1.57895	0.681578	1.62923	0.384615	3		0.546854	0.448199	0.572273	0.442087	0.503388	0.789473	0.857489	1.51515
1.03361	1.58879	1.97267	2.06091	1	1.33333		0.649497	1.50608	0.566893	0.839697	1.20331	0.68601		0.53528	1.39536	0.416825	1.05263	0.681578	1.62919	0.384615	3		0.546204	0.448199	0.572273	0.442087	0.667284	0.526316	0.857469	1.51515
1	2	1	1.39286	1.75066	1.87003		0.628378	0.763475	0.992438	1.05703	0.813254	0.962148		0.535167	2.4638	0.415891	2.22224	0.681578	1.59999	0.384615	3		0.546089	0.447195	0.572273	0.442087	1.17823	1.11112	0.842099	1.51515
1	1.56	1	1.46465	1	2.05262		0.628378	0.763475	0.566893	0.824481	0.85517	1.05609		0.535167	2.00001	0.415891	2.22222	0.681578	1.46465	0.384615	3		0.546089	0.447195	0.572273	0.442087	0.956441	1.11111	0.770866	1.51515
1	1.6272	1.21921	2.1519	1	1.44925		0.628378	0.930837	0.566893	0.859997	1.25644	0.745652		0.535167	1.99999	0.415891	2.04082	0.681578	1.46465	0.384615	3		0.546089	0.447195	0.572273	0.442087	0.956428	1.02041	0.770866	1.51515
1.65932	1.80303	1	1.72619	1	1.81819		1.04268	0.763475	0.566893	0.952925	1.00788	0.935475		0.535167	1.99999	0.415891	2.04082	0.681578	1.34654	0.384615	3		0.546089	0.447195	0.572273	0.442087	0.956428	1.02041	0.708706	1.51515
1	2	1	1.23457	1.37008	1.73825		0.628378	0.763475	0.776689	1.05703	0.720833	0.894346		0.535167	1.99999	0.415891	1.8182	0.681578	1.25	0.384615	3		0.546089	0.447195	0.572273	0.442087	0.956428	0.9091	0.657896	1.51515
1	2	1	1.17647	1.06014	1.53846		0.628378	0.763475	0.600986	1.05703	0.68691	0.791552		0.535167	1.95946	0.415891	1.8182	0.681578	1.17647	0.384615	3		0.546089	0.447195	0.572273	0.442087	0.937049	0.9091	0.619197	1.51515
1.55059	2.3944	1	2	1.212	2.017		0.974356	0.763475	0.687075	1.26547	1.16775	1.03776		0.535167	1.7262	0.415891	1.81817	0.681578	1.17647	0.384615	3		0.546089	0.447195	0.572273	0.442087	0.825497	0.909086	0.619197	1.51515
1	1.33027	1	1.46465	2.3183	2.98281		0.628378	0.763475	1.31423	0.703065	0.85517	1.53468		0.535167	1.7262	0.415891	1.53847	0.681578	1.17647	0.384615	3		0.546089	0.447195	0.572273	0.442087	0.825497	0.769233	0.619196	1.51515
1	2	1	1.53846	1	2.05262		0.628378	0.763475	0.566893	1.05703	0.898266	1.05609		0.535167	1.7262	0.415891	1.53847	0.681578	1	0.384615	3		0.546089	0.447195	0.572273	0.442087	0.825497	0.769233	0.526317	1.51515
1	1.11111	2.49159	3.36787	1.46809	2.08755		0.628378	1.90227	0.832251	0.587236	1.96641	1.07406		0.535167	1.62163	0.415891	1.53847	0.681578	1	0.384615	3		0.546089	0.447195	0.572273	0.442087	0.775491	0.769233	0.526316	1.51515
3.05205	2.5953	1.15304	2.15698	1	2.22218		1.91784	0.880318	0.566893	1.37165	1.2594	1.14333		0.535167	1.50001	0.415891	1.50001	0.679454	1.53716	0.384615	3		0.546089	0.447195	0.57049	0.442087	0.71733	0.750005	0.809031	1.51515
1	1.05405	1	1.17647	1.133	1.42857		0.628378	0.763475	0.64229	0.557079	0.68691	0.735012		0.535167	1.33333	0.415891	1.17647	0.678148	1.46465	0.384615	2.85711		0.546089	0.447195	0.569394	0.442087	0.637621	0.588237	0.770866	1.44299
1.49091	1.84211	2.35317	2.27557	1	1.44928		0.936854	1.79659	0.566893	0.97358	1.32864	0.745668		0.535167	1.33333	0.415891	1.14705	0.678148	1.25	0.384615	2.85711		0.546089	0.447195	0.569394	0.442087	0.637621	0.573527	0.657893	1.44299
1	1.05405	1	1.5	1	1.39284		0.628378	0.763475	0.566893	0.557079	0.87581	0.716629		0.535167	1.31782	0.415891	1.09091	0.678148	1.17647	0.384615	2.85711		0.546089	0.447195	0.569394	0.442087	0.630203	0.545456	0.619196	1.44299
2.08715	1.29353	3.71949	1.83414	1.68603	1.60289		1.31152	2.83974	0.955799	0.683648	1.07091	0.824702		0.535167	1.20001	0.415891	1.05406	0.678148	1.03093	0.384615	2.85711		0.546089	0.447195	0.569394	0.442087	0.573865	0.52703	0.542595	1.44299
1	1.43533	1	1.5	1.1277	1.84684		0.628378	0.763475	0.639286	0.758591	0.87581	0.950216		0.535167	1.10574	0.41516	1.26637	0.674741	1.7329	0.384615	2.66668		0.546089	0.446409	0.566533	0.442087	0.528785	0.633185	0.912051	1.34681
1	1.25	1	2	1.73475	2.08752		0.628378	0.763475	0.983418	0.660642	1.16775	1.07405		0.534763	2.16568	0.407746	2.50002	0.674657	1.10397	0.384615	2.5		0.545677	0.438437	0.566463	0.442087	1.03567	1.25001	0.581038	1.26262
1	2.99998	1.23683	2.10811	3.77319	3.2		0.628378	0.944289	2.139	1.58553	1.23087	1.64643		0.534763	1.24317	0.407746	2.49997	0.673331	1.2	0.384615	2.22223		0.545677	0.438437	0.565349	0.442087	0.594503	1.24999	0.631581	1.12234
1	1.03092	1	1.23457	1	1.33333		0.628378	0.763475	0.566893	0.544855	0.720833	0.68601		0.530116	1.80851	0.407746	1.33333	0.673131	1.53846	0.384615	2.22223		0.540935	0.438437	0.565181	0.442087	0.864863	0.666665	0.809718	1.12234
1	1.2	1	2	1	1.6292		0.628378	0.763475	0.566893	0.634216	1.16775	0.838238		0.530116	1.33333	0.407746	1.24068	0.672987	2.2657	0.384615	2.22223		0.540935	0.438437	0.565061	0.442087	0.637623	0.620339	1.19247	1.12234
2.20992	1.87158	1	1.37097	1	1.27491		1.38866	0.763475	0.566893	0.989155	0.800473	0.655953		0.530116	1.25	0.407746	1.17646	0.672987	2.2657	0.384615	2.22223		0.540935	0.438437	0.565061	0.442087	0.597773	0.588231	1.19247	1.12234
3.30775	3.05179	3.7229	2.6153	1	2		2.07852	2.84234	0.566893	1.61291	1.527	1.02902		0.530116	1.16935	0.407746	1.17646	0.672987	2.26562	0.384615	2.22223		0.540935	0.438437	0.565061	0.442087	0.559205	0.588231	1.19243	1.12234
1.95916	2.10253	2.23259	2.57505	3.05315	2.2151		1.23109	1.70453	1.73081	1.11122	1.5035	1.13969		0.527005	1.19428	0.407746	1.17644	0.672987	2.26562	0.384615	2.22223		0.537761	0.438437	0.565061	0.442087	0.571123	0.58822	1.19243	1.12234
1	1.21414	1	1.53846	1	1.72616		0.628378	0.763475	0.566893	0.641689	0.898266	0.888125		0.526423	1.53871	0.407746	1.09118	0.672987	2.26562	0.384615	2.22223		0.537166	0.438437	0.565061	0.442087	0.735839	0.545588	1.19243	1.12234
1	3	1.34927	1.14286	1	2		0.628378	1.03013	0.566893	1.58554	0.667286	1.02902		0.526003	1.38133	0.407746	1	0.672987	2.26562	0.384615	2.22223		0.536738	0.438437	0.565061	0.442087	0.660577	0.500001	1.19243	1.12234
1	1.25806	1	1	1	4		0.628378	0.763475	0.566893	0.664901	0.583873	2.05804		0.524673	1.97102	0.407746	1	0.672987	2.26562	0.384615	2.22218		0.535381	0.438437	0.565061	0.442087	0.942576	0.5	1.19243	1.12232
1	1.17647	2.84085	2.0584	1	2		0.628378	2.16892	0.566893	0.62178	1.20185	1.02902		0.524445	1.35578	0.407739	1.29032	0.672987	2.26562	0.384615	2.22218		0.535148	0.438429	0.565061	0.442087	0.648358	0.645162	1.19243	1.12232
2.10551	1.33381	1	2	1	1.71717		1.32306	0.763475	0.566893	0.704936	1.16775	0.8835		0.524236	1.59044	0.407221	1.42858	0.672987	1.95949	0.384615	2.22218		0.534935	0.437872	0.565061	0.442087	0.760575	0.714288	1.03131	1.12232
8.3331	1.49442	1	1.39286	1.71173	3.09685		5.23633	0.763475	0.970368	0.789821	0.813254	1.59336		0.519864	2.40003	0.407221	1.2	0.672987	1.95949	0.384615	2.22218		0.530473	0.437872	0.565061	0.442087	1.14773	0.599998	1.03131	1.12232
1.5233	1.16417	1	1.44927	1	1.23457		0.957207	0.763475	0.566893	0.615279	0.84619	0.635198		0.519864	1.91011	0.407221	1.54513	0.672987	1.95946	0.384615	2.22218		0.530473	0.437872	0.565061	0.442087	0.913447	0.772564	1.0313	1.12232
1.17897	1.67529	1	1.17647	1.14169	1.90476		0.740838	0.763475	0.647217	0.885413	0.68691	0.980016		0.519864	1.91009	0.40225	1.76471	0.672987	1.95944	0.384615	2.22218		0.530473	0.432526	0.565061	0.442087	0.913436	0.882356	1.03128	1.12232
1	1.55998	1.54474	2.68394	1.14169	2		0.628378	1.17937	0.647217	0.82447	1.56708	1.02902		0.519864	1.80851	0.40225	1.16935	0.672987	1.88681	0.384615	2.22218		0.530473	0.432526	0.565061	0.442087	0.864863	0.584677	0.99306	1.12232
1	2	1.7576	1.70854	1	2		0.628378	1.34188	0.566893	1.05703	0.997571	1.02902		0.519864	1.66666	0.40225	1.14287	0.672987	1.88681	0.384615	2.22218		0.530473	0.432526	0.565061	0.442087	0.797027	0.571434	0.99306	1.12232
1.21409	2.17154	1	1.66667	4.38945	2.97132		0.762907	0.763475	2.48835	1.14769	0.973124	1.52877		0.519864	1.54256	0.401375	2.02383	0.672987	1.8868	0.384615	2.22218		0.530473	0.431586	0.565061	0.442087	0.737679	1.01191	0.993053	1.12232
1	2.05262	1.2135	1.96958	2.17705	2.46142		0.628378	0.926477	1.23416	1.08484	1.14999	1.26642		0.519864	1.17647	0.398754	1.66664	0.672987	1.88679	0.384615	2.05264		0.530473	0.428768	0.565061	0.442087	0.56261	0.833321	0.993045	1.03669
1	1.09091	2.89882	1.35602	1	3		0.628378	2.21318	0.566893	0.57656	0.791744	1.54353		0.51895	1.62699	0.398754	1.17647	0.672987	1.88679	0.384615	2.05264		0.529541	0.428768	0.565061	0.442087	0.778055	0.588237	0.993045	1.03669
1	1.39285	1.01859	5	1.0843	1.93548		0.628378	0.777668	0.614683	0.73614	2.91937	0.995822		0.516113	2.02344	0.397587	2.5	0.672987	1.75437	0.384615	2.05264		0.526646	0.427513	0.565061	0.442087	0.967642	1.25	0.923354	1.03669
2.0279	2.18734	1	1.6	1.47127	2.64706		1.27429	0.763475	0.834053	1.15604	0.934197	1.36194		0.515813	1.69565	0.397587	2.45764	0.672987	1.63935	0.384615	2.05264		0.52634	0.427513	0.565061	0.442087	0.81089	1.22882	0.862814	1.03669
2.43677	2.15411	1	1.17647	1.03676	3		1.53121	0.763475	0.587732	1.13848	0.68691	1.54353		0.51376	1.6544	0.397587	2.4576	0.672987	1.63935	0.384615	2.05264		0.524245	0.427513	0.565061	0.442087	0.791161	1.2288	0.862814	1.03669
1	1.31884	1.39764	2.64706	1	2		0.628378	1.06706	0.566893	0.697024	1.54555	1.02902		0.512684	2.7273	0.397587	1.20001	0.672987	1.63935	0.384615	2.05264		0.523147	0.427513	0.565061	0.442087	1.30424	0.600005	0.862814	1.03669
1	1.71717	1.711	2.47881	1	2		0.628378	1.30631	0.566893	0.907547	1.44731	1.02902		0.512684	2.02383	0.397587	1.2	0.672987	1.63935	0.384615	2.05264		0.523147	0.427513	0.565061	0.442087	0.967829	0.599998	0.862814	1.03669
1	1.04592	1.99901	2.38095	1	1.3141		0.628378	1.52619	0.566893	0.552783	1.39017	0.676116		0.512684	1.54256	0.393686	1.34652	0.672987	1.63935	0.384615	2.05264		0.523147	0.423318	0.565061	0.442087	0.737679	0.673262	0.862814	1.03669
1	2	2.00865	1.21212	1.11759	1.6885		0.628378	1.53355	0.633554	1.05703	0.707725	0.868749		0.510112	6	0.391962	1.3072	0.672987	1.53848	0.384615	2.05264		0.520522	0.421465	0.565061	0.442087	2.8693	0.653601	0.809725	1.03669
1	1.39534	1	2.05263	1	1.2		0.628378	0.763475	0.566893	0.737456	1.19848	0.617411		0.510112	6	0.391766	5	0.672987	1.53846	0.384615	2.05264		0.520522	0.421254	0.565061	0.442087	2.8693	2.5	0.809715	1.03669
1	1.53716	1	1.33333	1	2		0.628378	0.763475	0.566893	0.812409	0.778496	1.02902		0.510112	6	0.391766	5	0.672987	1.53846	0.384615	2.05264		0.520522	0.421254	0.565061	0.442087	2.8693	2.5	0.809715	1.03669
1	1.33333	1	1.14706	1.09775	2.16568		0.628378	0.763475	0.622307	0.704683	0.669738	1.11426		0.510112	6	0.38686	1.30433	0.672987	1.33335	0.384615	2.05264		0.520522	0.415978	0.565061	0.442087	2.8693	0.652164	0.701762	1.03669
1	1.39285	1.03163	1.63472	1	1		0.628378	0.787624	0.566893	0.73614	0.95447	0.514509		0.510112	6	0.384615	4	0.672987	1.33335	0.384615	2.05264		0.520522	0.413565	0.565061	0.442087	2.8693	2	0.701761	1.03669
1	1.03092	1.00417	1.73365	1	1.2		0.628378	0.766659	0.566893	0.544855	1.01223	0.617411		0.510112	6	0.384615	4	0.672987	1.33335	0.384615	2.05264		0.520522	0.413565	0.565061	0.442087	2.8693	2	0.701761	1.03669
1	1.55998	1	1.14286	1	1		0.628378	0.763475	0.566893	0.82447	0.667286	0.514509		0.504673	1.62719	0.384615	4	0.672987	1.33333	0.384615	2.05264		0.514973	0.413565	0.565061	0.442087	0.778148	2	0.701753	1.03669
1	1.33333	1.65932	1.49279	1	1.33333		0.628378	1.26685	0.566893	0.704683	0.8716	0.68601		0.50369	1.88681	0.384615	4	0.672987	1.33333	0.384615	2.05263		0.51397	0.413565	0.565061	0.442087	0.902307	2	0.701753	1.03668
2.17127	1.0828	1	2.05263	1.84054	1.5814		1.36438	0.763475	1.04339	0.572274	1.19848	0.813645		0.50369	1.88679	0.384615	4	0.672987	1.33333	0.384615	2.05263		0.51397	0.413565	0.565061	0.442087	0.902294	2	0.701753	1.03668
1.65932	2.03024	1.89311	1.62427	1.39446	2.06946		1.04268	1.44534	0.79051	1.07301	0.948368	1.06476		0.50369	1.88679	0.384615	4	0.672987	1.33333	0.384615	2.05263		0.51397	0.413565	0.565061	0.442087	0.902294	2	0.701753	1.03668
1.40441	1.97368	1	1.54255	2.41148	2.90598		0.8825	0.763475	1.36705	1.04312	0.900654	1.49515		0.50369	1.88679	0.384615	4	0.672987	1.33333	0.384615	2.05263		0.51397	0.413565	0.565061	0.442087	0.902294	2	0.701753	1.03668
1	1.33333	1	2	3.66706	2.29572		0.628378	0.763475	2.07883	0.704683	1.16775	1.18117		0.50369	1.88679	0.384615	4	0.672987	1.33331	0.384615	2.05263		0.51397	0.413565	0.565061	0.442087	0.902294	2	0.701744	1.03668
5.06566	2.12028	1	1.23457	3.9285	1.22743		3.18315	0.763475	2.22704	1.1206	0.720833	0.631524		0.50369	1.53847	0.384615	4	0.672987	1.33331	0.384615	2.05262		0.51397	0.413565	0.565061	0.442087	0.735721	2	0.701744	1.03667
1	1.14705	1.95373	2.16435	2.27925	3.27273		0.628378	1.49162	1.29209	0.606231	1.26371	1.68385		0.50369	1.53847	0.384615	3	0.672987	1.3333	0.384615	2.05262		0.51397	0.413565	0.565061	0.442087	0.735721	1.5	0.701736	1.03667
4.49021	2.38785	1.08374	1.5	1	1.5		2.82155	0.827409	0.566893	1.26201	0.87581	0.771764		0.50369	1.53847	0.384615	3	0.672897	1.15644	0.384615	2.05262		0.51397	0.413565	0.564985	0.442087	0.735721	1.5	0.608652	1.03667
1.5358	1.33955	1	2	1	2		0.965062	0.763475	0.566893	0.70797	1.16775	1.02902		0.50369	1.53847	0.384615	3	0.671587	1.8421	0.384615	2.05262		0.51397	0.413565	0.563885	0.442087	0.735721	1.5	0.969527	1.03667
1.23496	2.50645	1	1.33333	11.1462	2.03837		0.776021	0.763475	6.31871	1.32469	0.778496	1.04876		0.50369	1.53847	0.384615	3	0.671587	1.40002	0.384615	2.05262		0.51397	0.413565	0.563885	0.442087	0.735721	1.5	0.736852	1.03667
1.03147	1.7094	1	1.69565	1.84481	2.7403		0.648153	0.763475	1.04581	0.903441	0.990045	1.40991		0.50369	1.33335	0.384615	3	0.671582	1.50001	0.384615	2.05262		0.51397	0.413565	0.563881	0.442087	0.637629	1.5	0.789478	1.03667
4.26742	1.13207	1	2.5	1	1.33333		2.68155	0.763475	0.566893	0.598314	1.45968	0.68601		0.50369	1.33335	0.384615	3	0.670928	1.30435	0.384615	2.05262		0.51397	0.413565	0.563332	0.442087	0.637629	1.5	0.686499	1.03667
1	1.42856	1.69973	1.7346	3.55455	1.96635		0.628378	1.2977	2.01505	0.755013	1.01279	1.01171		0.50369	1.20001	0.384615	3	0.668434	1.99106	0.384615	2.05262		0.51397	0.413565	0.561237	0.442087	0.573865	1.5	1.04792	1.03667
1.5374	2	1	1.39286	1	1.5		0.966068	0.763475	0.566893	1.05703	0.813254	0.771764		0.50369	1.20001	0.384615	3	0.662882	1.28227	0.384615	2.05262		0.51397	0.413565	0.556576	0.442087	0.573865	1.5	0.674879	1.03667
1	1.09639	1.30959	1.2	1	1.76471		0.628378	0.99984	0.566893	0.579457	0.700648	0.907959		0.50369	1.20001	0.384615	3	0.662635	1.0734	0.384615	2.05262		0.51397	0.413565	0.556369	0.442087	0.573865	1.5	0.564945	1.03667
1.62562	1.77508	1.00738	1.76471	2.01119	2.96393		1.0215	0.76911	1.14013	0.938153	1.03037	1.52497		0.50369	1.19999	0.384615	3	0.660081	2.70833	0.384615	2.05262		0.51397	0.413565	0.554224	0.442087	0.573856	1.5	1.42544	1.03667
2.67155	3.1564	2.25975	1.16239	1.23683	2.66667		1.67874	1.72526	0.701151	1.6682	0.678689	1.37203		0.502729	1.39397	0.384615	3	0.658806	1.81396	0.384615	2.05262		0.512989	0.413565	0.553153	0.442087	0.666623	1.5	0.954714	1.03667
3.70638	3.8808	1.3596	1.71428	1	1.76471		2.32901	1.03802	0.566893	2.05105	1.00092	0.907959		0.50019	1.50589	0.384615	3	0.658806	1.50001	0.384615	2.05262		0.510398	0.413565	0.553153	0.442087	0.720145	1.5	0.789478	1.03667
1	2	1.64	2.80173	1	1.50735		0.628378	1.2521	0.566893	1.05703	1.63586	0.775545		0.50019	1.09638	0.384615	3	0.658757	1.69276	0.384615	2.05262		0.510398	0.413565	0.553112	0.442087	0.524309	1.5	0.890928	1.03667
1.71277	3.13673	1	1.07527	1	2.22222		1.07627	0.763475	0.566893	1.6578	0.627822	1.14335		0.496566	2.07262	0.384615	3	0.658757	1.09091	0.384615	2.05262		0.5067	0.413565	0.553112	0.442087	0.991164	1.5	0.574161	1.03667
1	1	1	1.19883	1.51067	1.69776		0.628378	0.763475	0.856389	0.528513	0.699965	0.873513		0.496566	1.42858	0.384615	3	0.658667	1.48101	0.384615	2.05262		0.5067	0.413565	0.553037	0.442087	0.68317	1.5	0.779477	1.03667
1.56231	1.47496	1	2	5.70619	2.55399		0.98172	0.763475	3.2348	0.779536	1.16775	1.31405		0.493199	2.5	0.384615	3	0.658075	1.37932	0.384615	2.05262		0.503264	0.413565	0.55254	0.442087	1.19554	1.5	0.725955	1.03667
4.52499	1.83529	1	1.07527	2.34805	3.2211		2.8434	0.763475	1.33109	0.969975	0.627822	1.65729		0.484054	1.19999	0.384615	3	0.657011	2.00001	0.384615	2.05262		0.493933	0.413565	0.551646	0.442087	0.573858	1.5	1.05263	1.03667
2.86472	2.07011	1.62419	1.55039	1	2		1.80013	1.24003	0.566893	1.09408	0.905232	1.02902		0.483575	1.20001	0.384615	3	0.657011	1.62927	0.384615	2.05262		0.493443	0.413565	0.551646	0.442087	0.573864	1.5	0.857509	1.03667
1.32414	1.91475	4.49112	1.35891	1	2.05263		0.83206	3.42886	0.566893	1.01197	0.793431	1.0561		0.480705	1.62921	0.384615	3	0.657011	1.55963	0.384615	2.05262		0.490516	0.413565	0.551646	0.442087	0.779116	1.5	0.820859	1.03667
1	2	2.71921	2.44706	1.03373	2.45763		0.628378	2.07605	0.586015	1.05703	1.42877	1.26447		0.480705	1.53846	0.384615	3	0.657011	1.33333	0.384615	2.05262		0.490516	0.413565	0.551646	0.442087	0.735717	1.5	0.701755	1.03667
1	1.1891	1	1.33333	1.68701	2.32486		0.628378	0.763475	0.956355	0.628455	0.778496	1.19616		0.480705	1.36987	0.384615	3	0.657011	1.25	0.384615	2.05262		0.490516	0.413565	0.551646	0.442087	0.655093	1.5	0.657896	1.03667
3.86429	2.13193	1	1.95946	1	1		2.42823	0.763475	0.566893	1.12675	1.14408	0.514509		0.480705	1.17647	0.384615	3	0.655343	2.39999	0.384615	2.05262		0.490516	0.413565	0.550246	0.442087	0.562607	1.5	1.26315	1.03667
1.83665	3.02459	1	1.39286	2.47669	1.56089		1.15411	0.763475	1.40402	1.59854	0.813254	0.803092		0.477105	1.37097	0.384615	3	0.655343	2.02974	0.384615	2.05262		0.486841	0.413565	0.550246	0.442087	0.65562	1.5	1.06828	1.03667
1	1.57895	1	3	1	2		0.628378	0.763475	0.566893	0.834496	1.75162	1.02902		0.477105	1.20662	0.384615	3	0.655343	2.02971	0.384615	2.05262		0.486841	0.413565	0.550246	0.442087	0.577027	1.5	1.06827	1.03667
1	1.33333	1	1.68664	1	1.2		0.628378	0.763475	0.566893	0.704683	0.984784	0.617411		0.477104	2.9592	0.384615	3	0.655343	1.6	0.384615	2.05262		0.486841	0.413565	0.550246	0.442087	1.41514	1.5	0.842103	1.03667
1	1.14705	1.4675	2.4908	3.0412	2.67123		0.628378	1.1204	1.72404	0.606231	1.45431	1.37437		0.477104	2.9592	0.384615	3	0.655343	1.5	0.384615	2.05262		0.486841	0.413565	0.550246	0.442087	1.41514	1.5	0.789472	1.03667
1	1.33333	1	2	1	1.5		0.628378	0.763475	0.566893	0.704683	1.16775	0.771764		0.477104	2.9592	0.384615	3	0.655343	1.15384	0.384615	2.05262		0.486841	0.413565	0.550246	0.442087	1.41514	1.5	0.607286	1.03667
2.4392	1.75322	2.19628	1.85885	1	1.55963		1.53274	1.67681	0.566893	0.9266	1.08533	0.802444		0.477104	2.9592	0.384615	3	0.655133	1.83569	0.384615	2.05262		0.486841	0.413565	0.550069	0.442087	1.41514	1.5	0.966152	1.03667
1.08662	1.99999	1	1.37097	1	2		0.682808	0.763475	0.566893	1.05702	0.800473	1.02902		0.477104	2.45764	0.384615	3	0.654814	1.29881	0.384615	2.05262		0.486841	0.413565	0.549802	0.442087	1.17529	1.5	0.683584	1.03667
1	1.33333	1	1.5	1	1.56		0.628378	0.763475	0.566893	0.704683	0.87581	0.802634		0.477104	2.45762	0.384615	3	0.653743	1.41819	0.384615	2.05262		0.486841	0.413565	0.548903	0.442087	1.17528	1.5	0.746414	1.03667
3.66918	2.73323	1	1.14706	2.57673	2.19745		2.30563	0.763475	1.46073	1.44455	0.669738	1.13061		0.477104	2.4576	0.384615	3	0.653743	1.22449	0.384615	2.05262		0.486841	0.413565	0.548903	0.442087	1.17527	1.5	0.644469	1.03667
4.0378	1.48343	1.99742	1.84783	1	1.33333		2.53726	1.52498	0.566893	0.784012	1.0789	0.68601		0.477104	2.4576	0.384615	3	0.653655	3.12001	0.384615	2.05262		0.486841	0.413565	0.548829	0.442087	1.17527	1.5	1.64211	1.03667
1	1.06849	2.23805	2.10019	1.25729	1.64372		0.628378	1.7087	0.712749	0.564711	1.22625	0.845709		0.477104	2.04082	0.384615	3	0.653655	2.25275	0.384615	2.05262		0.486841	0.413565	0.548829	0.442087	0.975955	1.5	1.18566	1.03667
1	1.14705	1	1.33333	1	1.52353		0.628378	0.763475	0.566893	0.606231	0.778496	0.78387		0.475704	1.37096	0.384615	3	0.653655	1.93396	0.384615	2.05262		0.485412	0.413565	0.548829	0.442087	0.655619	1.5	1.01787	1.03667
1	1.33333	1	2.26563	1	1.44922		0.628378	0.763475	0.566893	0.704683	1.32284	0.745637		0.475704	2.66663	0.384615	3	0.653655	1.93396	0.384615	2.05262		0.485412	0.413565	0.548829	0.442087	1.27523	1.5	1.01787	1.03667
1	1.13466	1	3	5.61704	2.04106		0.628378	0.763475	3.18426	0.599683	1.75162	1.05014		0.475704	2.65623	0.384615	3	0.653655	1.84686	0.384615	2.05262		0.485412	0.413565	0.548829	0.442087	1.27025	1.5	0.972031	1.03667
1	1.17647	1.49091	1.89637	1.70951	2.5974		0.628378	1.13827	0.96911	0.62178	1.10724	1.33639		0.475704	2.50002	0.384615	3	0.653655	1.76724	0.384615	2.05262		0.485412	0.413565	0.548829	0.442087	1.19555	1.5	0.930129	1.03667
1.39344	1.60156	1.69652	2.04721	1.85622	3.32115		0.875606	1.29525	1.05228	0.846446	1.19531	1.70876		0.475704	2.50002	0.384615	3	0.653655	1.33026	0.384615	2.05262		0.485412	0.413565	0.548829	0.442087	1.19555	1.5	0.700139	1.03667
1	1.15385	1	1.1891	2.05341	2.74772		0.628378	0.763475	1.16406	0.609825	0.694284	1.41373		0.475704	2.49997	0.384615	3	0.653655	1.17647	0.384615	2.05262		0.485412	0.413565	0.548829	0.442087	1.19553	1.5	0.619196	1.03667
1.85525	1.6	1	1.56	1	1.75439		1.1658	0.763475	0.566893	0.845621	0.910843	0.90265		0.475704	2.26562	0.384615	3	0.653655	1.07527	0.384615	2.05262		0.485412	0.413565	0.548829	0.442087	1.08346	1.5	0.565934	1.03667
1.60598	1.58465	1	1.33333	1	1.53846		1.00916	0.763475	0.566893	0.837509	0.778496	0.791552		0.475704	2.26562	0.384615	3	0.652705	1.77515	0.384615	2.05262		0.485412	0.413565	0.548031	0.442087	1.08346	1.5	0.934291	1.03667
1	1	1.09545	1.55172	1.6741	2.60905		0.628378	0.836349	0.949036	0.528513	0.906008	1.34238		0.475704	2.00001	0.384615	3	0.652507	1.26867	0.384615	2.05262		0.485412	0.413565	0.547864	0.442087	0.956441	1.5	0.667721	1.03667
1.16711	1.26638	1	1.17647	1	1.39286		0.733386	0.763475	0.566893	0.669299	0.68691	0.716639		0.475704	1.95946	0.384615	3	0.652507	1.22302	0.384615	2.05262		0.485412	0.413565	0.547864	0.442087	0.937049	1.5	0.643693	1.03667
3.79954	1.59216	1.65852	1.86582	1	1.11111		2.38755	1.26624	0.566893	0.841478	1.0894	0.571676		0.475704	1.8868	0.384615	3	0.65213	1.67291	0.384615	2.05262		0.485412	0.413565	0.547549	0.442087	0.9023	1.5	0.88048	1.03667
1	1.11111	1	1.05405	1	1.25807		0.628378	0.763475	0.566893	0.587236	0.615432	0.647289		0.475704	1.88679	0.384615	3	0.64793	1.03448	0.384615	2.05262		0.485412	0.413565	0.544022	0.442087	0.902294	1.5	0.544463	1.03667
1.4135	2.26604	1.16613	1.83486	1.03676	3		0.888212	0.890311	0.587732	1.19763	1.07133	1.54353		0.475704	1.75437	0.384615	3	0.647486	1.15159	0.384615	2.05262		0.485412	0.413565	0.543649	0.442087	0.838971	1.5	0.606102	1.03667
1	1.56	1.9199	1.83673	1	3		0.628378	1.4658	0.566893	0.824481	1.07242	1.54353		0.475704	1.63935	0.384615	3	0.647099	1.31225	0.384615	2.05262		0.485412	0.413565	0.543324	0.442087	0.783964	1.5	0.690659	1.03667
1.35165	1.1326	1	1.4539	1.08374	1.36986		0.849346	0.763475	0.614365	0.598594	0.848894	0.704806		0.475704	1.63935	0.384615	3	0.645668	1.33283	0.384615	2.05262		0.485412	0.413565	0.542123	0.442087	0.783964	1.5	0.701487	1.03667
1	2	1	1.14706	1	1.33333		0.628378	0.763475	0.566893	1.05703	0.669738	0.68601		0.475704	1.63935	0.384615	3	0.645348	1.23076	0.384615	2.05262		0.485412	0.413565	0.541854	0.442087	0.783964	1.5	0.64777	1.03667
1.19615	1.66667	1.236	2.51613	1	1.23457		0.751634	0.943656	0.566893	0.880857	1.4691	0.635198		0.475704	1.63935	0.384615	3	0.644766	1.66667	0.384615	2.05262		0.485412	0.413565	0.541365	0.442087	0.783964	1.5	0.877193	1.03667
2.16076	1.65254	1.60061	2.9078	1	1.33333		1.35777	1.22203	0.566893	0.873389	1.69779	0.68601		0.475704	1.53847	0.384615	3	0.6422	1.27193	0.384615	2.05262		0.485412	0.413565	0.539211	0.442087	0.735721	1.5	0.669435	1.03667
1.23111	2.08633	1	1.39286	1	1.21595		0.773602	0.763475	0.566893	1.10265	0.813254	0.625617		0.475704	1.53842	0.384615	3	0.6422	1.04316	0.384615	2.05262		0.485412	0.413565	0.539211	0.442087	0.735701	1.5	0.549033	1.03667
1	1.02631	1	1.53846	1.55059	3.12		0.628378	0.763475	0.879019	0.542418	0.898266	1.60527		0.475704	1.33334	0.384615	3	0.639832	1.23494	0.384615	2.05262		0.485412	0.413565	0.537223	0.442087	0.637625	1.5	0.64997	1.03667
1.49261	1.58226	1	3	1	1.57895		0.937923	0.763475	0.566893	0.836245	1.75162	0.812384		0.475704	1.33333	0.384615	3	0.639832	1.20001	0.384615	2.05262		0.485412	0.413565	0.537223	0.442087	0.637621	1.5	0.631582	1.03667
1	1.2	1.29785	1.63636	1	1.39286		0.628378	0.990876	0.566893	0.634216	0.955427	0.716639		0.475704	1.33333	0.384615	3	0.638201	1.21594	0.384615	2.05262		0.485412	0.413565	0.535853	0.442087	0.637621	1.5	0.639968	1.03667
1	1.39285	1	1.33333	1.5541	2.17312		0.628378	0.763475	0.881009	0.73614	0.778496	1.11809		0.475704	1.33333	0.384615	3	0.637892	2.17153	0.384615	2.05262		0.485412	0.413565	0.535594	0.442087	0.637621	1.5	1.14291	1.03667
1.4842	1.6942	1	1.39535	1.51067	2.33177		0.932638	0.763475	0.856389	0.895407	0.814708	1.19972		0.475704	1.33333	0.384615	3	0.637104	1.04591	0.384615	2.05262		0.485412	0.413565	0.534932	0.442087	0.637621	1.5	0.55048	1.03667
1.0026	1.50376	1	2	1	1.05405		0.630011	0.763475	0.566893	0.794757	1.16775	0.542318		0.475704	1.17647	0.384615	3	0.637076	1.29917	0.384615	2.05262		0.485412	0.413565	0.534909	0.442087	0.56261	1.5	0.683772	1.03667
1.42771	1.62217	4.24732	2.43869	1	2		0.897141	3.24272	0.566893	0.857338	1.42389	1.02902		0.475386	1.99997	0.384615	3	0.634272	2.29411	0.384615	2.05262		0.485088	0.413565	0.532554	0.442087	0.95642	1.5	1.20743	1.03667
1	1.93549	1.04358	1.91011	1	1.33333		0.628378	0.796748	0.566893	1.02293	1.11526	0.68601		0.475386	1.56489	0.384615	3	0.633358	1.30499	0.384615	2.05262		0.485088	0.413565	0.531787	0.442087	0.748355	1.5	0.686839	1.03667
1	1.2245	1	2	1	1.30435		0.628378	0.763475	0.566893	0.647165	1.16775	0.6711		0.475386	1.39423	0.384615	3	0.632523	2.1421	0.384615	2.05262		0.485088	0.413565	0.531086	0.442087	0.666745	1.5	1.12742	1.03667
1	1.14705	1.34927	2.60256	2.85058	1.24827		0.628378	1.03013	1.61598	0.606231	1.51957	0.642246		0.475386	1.16935	0.384615	3	0.631462	1.7143	0.384615	2.05262		0.485088	0.413565	0.530195	0.442087	0.559205	1.5	0.902265	1.03667
1	1.42856	1	1.50001	1	1.05405		0.628378	0.763475	0.566893	0.755013	0.875816	0.542318		0.475386	1.14285	0.384615	3	0.631462	1.64373	0.384615	2.05262		0.485088	0.413565	0.530195	0.442087	0.546531	1.5	0.865123	1.03667
1.50057	1.9723	1	1.66667	1	1.39286		0.942924	0.763475	0.566893	1.04239	0.973124	0.716639		0.475292	1.24006	0.384615	3	0.629613	1.42856	0.384615	2.05262		0.484992	0.413565	0.528642	0.442087	0.593017	1.5	0.751876	1.03667
1	1.05405	3.80723	1.40933	1.29061	2.27476		0.628378	2.90673	0.731638	0.557079	0.82287	1.17038		0.469445	1.55556	0.384615	3	0.626194	1.37462	0.384615	2.05262		0.479026	0.413565	0.525772	0.442087	0.743894	1.5	0.723483	1.03667
1.08132	1.71717	1	1.56	1	1.63462		0.679477	0.763475	0.566893	0.907547	0.910843	0.841027		0.468928	1.91011	0.384615	3	0.625237	2.88731	0.384615	2.05262		0.478498	0.413565	0.524968	0.442087	0.913447	1.5	1.51964	1.03667
1	1.21212	1	2.05263	1	1.33333		0.628378	0.763475	0.566893	0.640622	1.19848	0.68601		0.468928	1.85388	0.384615	3	0.625237	2.5309	0.384615	2.05262		0.478498	0.413565	0.524968	0.442087	0.886556	1.5	1.33205	1.03667
1	1.33333	1	1.36986	1	1.39286		0.628378	0.763475	0.566893	0.704683	0.799825	0.716639		0.468928	1.62919	0.384615	3	0.625237	2.53086	0.384615	2.05262		0.478498	0.413565	0.524968	0.442087	0.779107	1.5	1.33203	1.03667
3.52488	1.90539	1	1.33334	1.68346	2.90061		2.21496	0.763475	0.954342	1.00702	0.778502	1.49239		0.468928	1.44928	0.384615	3	0.625237	2.2973	0.384615	2.05262		0.478498	0.413565	0.524968	0.442087	0.693073	1.5	1.20911	1.03667
1	1.15385	1	1.14286	1.10411	1.98473		0.628378	0.763475	0.625913	0.609825	0.667286	1.02116		0.468928	1.36987	0.384615	3	0.625237	2.10147	0.384615	2.05262		0.478498	0.413565	0.524968	0.442087	0.655093	1.5	1.10604	1.03667
1	1.04592	1	2	2.05432	2.7101		0.628378	0.763475	1.16458	0.552783	1.16775	1.39437		0.468928	1	0.384615	3	0.625237	2.00001	0.384615	2.05262		0.478498	0.413565	0.524968	0.442087	0.478218	1.5	1.05264	1.03667
1.10291	1.83486	1	1.33334	1.43691	2.07262		0.693044	0.763475	0.814575	0.969748	0.778502	1.06638		0.463461	1.21595	0.384615	3	0.625237	1.95949	0.384615	2.05262		0.47292	0.413565	0.524968	0.442087	0.58149	1.5	1.03131	1.03667
1	1.63935	5.00538	3.09306	2.01375	1.71585		0.628378	3.82148	1.14158	0.866418	1.80596	0.882821		0.462101	2.14288	0.384615	3	0.625237	1.73294	0.384615	2.05262		0.471532	0.413565	0.524968	0.442087	1.02476	1.5	0.912073	1.03667
1	2	1.39038	2.33871	1	1.81396		0.628378	1.06152	0.566893	1.05703	1.36551	0.933299		0.462101	1.63461	0.384615	3	0.625237	1.7262	0.384615	2.05262		0.471532	0.413565	0.524968	0.442087	0.781699	1.5	0.908524	1.03667
2.47201	2.79198	1.79903	1.63637	1	1.69166		1.55336	1.37352	0.566893	1.4756	0.955433	0.870375		0.462101	1.27193	0.384615	3	0.625237	1.72619	0.384615	2.05262		0.471532	0.413565	0.524968	0.442087	0.608257	1.5	0.908518	1.03667
1.87884	2.83637	1	2.49998	2.0239	1.6369		1.18062	0.763475	1.14734	1.49906	1.45967	0.8422		0.45874	1.76473	0.384615	3	0.625237	1.66668	0.384615	2.04082		0.468102	0.413565	0.524968	0.442087	0.843925	1.5	0.877202	1.03072
1.0504	1.84936	1.69652	2.79142	2.37136	3.70765		0.660048	1.29525	1.34431	0.977411	1.62984	1.90762		0.45874	1.49123	0.384615	3	0.625237	1.66666	0.384615	2.04082		0.468102	0.413565	0.524968	0.442087	0.713132	1.5	0.877191	1.03072
1	1.99999	1	1.66667	5.70942	1.48026		0.628378	0.763475	3.23663	1.05702	0.973124	0.761607		0.45874	1.42856	0.384615	3	0.625237	1.66666	0.384615	2.04082		0.468102	0.413565	0.524968	0.442087	0.683164	1.5	0.877191	1.03072
1.19273	1.51599	1	1.44927	1.37823	2.48132		0.749485	0.763475	0.78131	0.801221	0.84619	1.27666		0.458715	2.15188	0.384615	3	0.625237	1.58266	0.384615	2.04082		0.468076	0.413565	0.524968	0.442087	1.02907	1.5	0.832978	1.03072
1	1.3141	1	1.16935	1	1.53846		0.628378	0.763475	0.566893	0.694519	0.682752	0.791552		0.458715	2.00001	0.384615	2.85711	0.625237	1.53847	0.384615	2.00002		0.468076	0.413565	0.524968	0.442087	0.956441	1.42856	0.809719	1.01011
1	1.2987	1	2	1.47215	2.85715		0.628378	0.763475	0.834552	0.68638	1.16775	1.47003		0.458715	1.95946	0.384615	2.85711	0.625237	1.53846	0.384615	2.00002		0.468076	0.413565	0.524968	0.442087	0.937049	1.42856	0.809715	1.01011
2.25937	3.16214	1	3	2.36652	3.10383		1.41974	0.763475	1.34156	1.67123	1.75162	1.59695		0.458715	1.7262	0.384615	2.85711	0.625237	1.53846	0.384615	2.00002		0.468076	0.413565	0.524968	0.442087	0.825497	1.42856	0.809715	1.01011
1.56878	2.38715	1	1.53846	1.96949	1.69275		0.985786	0.763475	1.11649	1.26164	0.898266	0.870935		0.458715	1.57895	0.384615	2.43901	0.625237	1.53842	0.384615	2.00001		0.468076	0.413565	0.524968	0.442087	0.755079	1.21951	0.809697	1.01011
2.44896	2.23781	1	1.63461	1	1.23457		1.53887	0.763475	0.566893	1.18271	0.954405	0.635198		0.458715	1.53848	0.384615	2.22223	0.625237	1.53842	0.384615	2.00001		0.468076	0.413565	0.524968	0.442087	0.735726	1.11111	0.809697	1.01011
1.23683	2.29408	2.71908	1.58889	2.39714	3.67861		0.777196	2.07595	1.35892	1.21245	0.927711	1.89268		0.458715	1.44928	0.384615	2.22223	0.625237	1.44928	0.384615	2.00001		0.468076	0.413565	0.524968	0.442087	0.693073	1.11111	0.762781	1.01011
1	1.95946	1	1	1	1.59184		0.628378	0.763475	0.566893	1.0356	0.583873	0.819016		0.458715	1.36985	0.384615	2.22218	0.625237	1.36987	0.384615	2.00001		0.468076	0.413565	0.524968	0.442087	0.655086	1.11109	0.720982	1.01011
3.1239	2.95455	1	1.33333	1.74928	1.4133		1.96299	0.763475	0.991655	1.56152	0.778496	0.727156		0.458715	1.17647	0.384615	2.22218	0.625237	1.36987	0.384615	2.00001		0.468076	0.413565	0.524968	0.442087	0.56261	1.11109	0.720982	1.01011
1	2.99998	4.32532	2.74697	8.80668	3.87243		0.628378	3.30228	4.99245	1.58553	1.60388	1.9924		0.458715	1.14093	0.384615	2.22218	0.625237	1.33333	0.384615	2.00001		0.468076	0.413565	0.524968	0.442087	0.545613	1.11109	0.701753	1.01011
1	1.33333	1	1.50735	1	1.93548		0.628378	0.763475	0.566893	0.704683	0.880102	0.995822		0.452099	2.10147	0.384615	2.22218	0.625237	1.33333	0.384615	2		0.461326	0.413565	0.524968	0.442087	1.00496	1.11109	0.701753	1.0101
2.27646	2.98245	3.15721	3.07432	1	1.39286		1.43048	2.41045	0.566893	1.57626	1.79501	0.716639		0.452099	2.10147	0.384615	2.22218	0.625237	1.33331	0.384615	2		0.461326	0.413565	0.524968	0.442087	1.00496	1.11109	0.701744	1.0101
1.55059	2.39731	1	1.51492	2.42399	3.25		0.974356	0.763475	1.37414	1.26701	0.884522	1.67215		0.452099	2.10145	0.384615	2.22218	0.625237	1.17647	0.384615	2		0.461326	0.413565	0.524968	0.442087	1.00495	1.11109	0.619197	1.0101
1.29061	1.3213	1	1.11111	1	1.33333		0.81099	0.763475	0.566893	0.698325	0.648748	0.68601		0.452099	1.63935	0.384615	2.22218	0.625237	1.17646	0.384615	2		0.461326	0.413565	0.524968	0.442087	0.783964	1.11109	0.619191	1.0101
1	1.14705	1	1.33333	1.02983	1.59825		0.628378	0.763475	0.583804	0.606231	0.778496	0.822314		0.452099	1.63935	0.384615	2.05264	0.625237	1	0.384615	2		0.461326	0.413565	0.524968	0.442087	0.783964	1.02632	0.526317	1.0101
1.18226	2.3973	1	2	2.26465	4.22446		0.742906	0.763475	1.28382	1.267	1.16775	2.17352		0.448598	3	0.384615	2.05264	0.624711	1.39535	0.384615	2		0.457753	0.413565	0.524527	0.442087	1.43465	1.02632	0.734393	1.0101
1	1	1	2	1	1.95946		0.628378	0.763475	0.566893	0.528513	1.16775	1.00816		0.448598	2.7027	0.384615	2.05264	0.620866	1.4539	0.384615	2		0.457753	0.413565	0.521298	0.442087	1.29248	1.02632	0.765213	1.0101
9.1397	1.19002	1	1	10.1052	3.5411		5.74318	0.763475	5.72858	0.628941	0.583873	1.82193		0.448598	2.7027	0.384615	2.05264	0.619122	1.46465	0.384615	2		0.457753	0.413565	0.519833	0.442087	1.29248	1.02632	0.770866	1.0101
1	1.77273	1	1.05263	1.44941	2.66667		0.628378	0.763475	0.821661	0.936911	0.614603	1.37203		0.448598	2.7027	0.384615	2.05264	0.619122	1.44927	0.384615	2		0.457753	0.413565	0.519833	0.442087	1.29248	1.02632	0.762772	1.0101
1	1.72618	1	1.53846	4.00563	4.72025		0.628378	0.763475	2.27077	0.912309	0.898266	2.42861		0.448598	2.7027	0.384615	2.05264	0.619122	1.17647	0.384615	2		0.457753	0.413565	0.519833	0.442087	1.29248	1.02632	0.619197	1.0101
4.74724	3.90595	1	1.17647	3.99423	1.9734		2.98306	0.763475	2.2643	2.06435	0.68691	1.01533		0.448598	2.7027	0.384615	2.05264	0.618357	1.66026	0.384615	2		0.457753	0.413565	0.519191	0.442087	1.29248	1.02632	0.873819	1.0101
1	3	1	1.81818	1	1.93548		0.628378	0.763475	0.566893	1.58554	1.06159	0.995822		0.448598	2.7027	0.384615	2.05264	0.617948	1.6951	0.384615	2		0.457753	0.413565	0.518848	0.442087	1.29248	1.02632	0.892159	1.0101
2.96834	1.17631	1	1.33334	1	1.56		1.86524	0.763475	0.566893	0.621695	0.778502	0.802634		0.448598	2.7027	0.384615	2.05263	0.617317	1.29881	0.384615	2		0.457753	0.413565	0.518318	0.442087	1.29248	1.02632	0.683584	1.0101
2.16084	1.36421	1.11759	1.53306	1	1.25807		1.35782	0.853252	0.566893	0.721003	0.895113	0.647289		0.448598	2.7027	0.384615	2.05263	0.616086	1.40562	0.384615	2		0.457753	0.413565	0.517285	0.442087	1.29248	1.02632	0.7398	1.0101
1	1.14705	1	2.05263	2.92752	3.05233		0.628378	0.763475	1.65959	0.606231	1.19848	1.57045		0.448598	2.7027	0.384615	2.05263	0.615205	1.03447	0.384615	2		0.457753	0.413565	0.516545	0.442087	1.29248	1.02631	0.54446	1.0101
1	1.50736	2.18285	2.75862	1	1.03093		0.628378	1.66655	0.566893	0.79666	1.61068	0.530423		0.448598	2.7027	0.384615	2.05263	0.612884	1.16478	0.384615	2		0.457753	0.413565	0.514596	0.442087	1.29248	1.02631	0.613041	1.0101
1.20146	1.99998	1	1.5	1	2		0.75497	0.763475	0.566893	1.05702	0.87581	1.02902		0.448598	2.7027	0.384615	2.05263	0.612884	1.15385	0.384615	2		0.457753	0.413565	0.514596	0.442087	1.29248	1.02631	0.607288	1.0101
1.44499	2.00842	1	1.33334	2.72106	3.16509		0.907999	0.763475	1.54255	1.06148	0.778502	1.62847		0.448598	2.7027	0.384615	2.05263	0.611748	1.22451	0.384615	2		0.457753	0.413565	0.513643	0.442087	1.29248	1.02631	0.644478	1.0101
2.25937	3.44116	1	1.50735	2.12466	2.48748		1.41974	0.763475	1.20446	1.8187	0.880102	1.27983		0.448598	2.7027	0.384615	2.05263	0.61162	1.53631	0.384615	2		0.457753	0.413565	0.513535	0.442087	1.29248	1.02631	0.808585	1.0101
1	1.39285	1.13823	2.66667	1.39026	1.62268		0.628378	0.869011	0.788129	0.73614	1.557	0.834884		0.448598	2.7027	0.384615	2.05262	0.608773	1.42857	0.384615	2		0.457753	0.413565	0.511144	0.442087	1.29248	1.02631	0.751882	1.0101
1.31299	2.33333	1	1.36986	1	1.33333		0.825053	0.763475	0.566893	1.2332	0.799825	0.68601		0.448598	2.7027	0.384615	2.05262	0.603713	1.5059	0.384615	2		0.457753	0.413565	0.506896	0.442087	1.29248	1.02631	0.792581	1.0101
1	2	1.29486	2.17153	1.00584	1.72185		0.628378	0.988594	0.570204	1.05703	1.2679	0.885908		0.448598	2.7027	0.384615	2.05262	0.603542	1.99998	0.384615	2		0.457753	0.413565	0.506752	0.442087	1.29248	1.02631	1.05262	1.0101
1.29785	1.76992	1	1.33334	1	1.53846		0.81554	0.763475	0.566893	0.935426	0.778502	0.791552		0.448598	2.7027	0.384615	2.05262	0.603374	1.73411	0.384615	2		0.457753	0.413565	0.506611	0.442087	1.29248	1.02631	0.912692	1.0101
1	2	1	1.50001	1	1.95946		0.628378	0.763475	0.566893	1.05703	0.875816	1.00816		0.448598	2.7027	0.384615	2.05262	0.603374	1.71602	0.384615	2		0.457753	0.413565	0.506611	0.442087	1.29248	1.02631	0.90317	1.0101
1	1.77273	2.57673	2.98247	2.46122	3.47078		0.628378	1.96727	1.39525	0.936911	1.74138	1.78575		0.448598	2.7027	0.384615	2.05262	0.602799	2.00002	0.384615	2		0.457753	0.413565	0.506128	0.442087	1.29248	1.02631	1.05264	1.0101
2.85973	4.63509	1	1.81818	1	1.33333		1.79699	0.763475	0.566893	2.44971	1.06159	0.68601		0.448598	2.7027	0.384615	2.05262	0.602799	1.49123	0.384615	2		0.457753	0.413565	0.506128	0.442087	1.29248	1.02631	0.784858	1.0101
1	1.33333	1	1.5	1	1.66667		0.628378	0.763475	0.566893	0.704683	0.87581	0.857517		0.448598	2.7027	0.384615	2.05262	0.602799	1.49123	0.384615	2		0.457753	0.413565	0.506128	0.442087	1.29248	1.02631	0.784858	1.0101
1	1.46463	1	1.5	1	2		0.628378	0.763475	0.566893	0.774076	0.87581	1.02902		0.448598	2.7027	0.384615	2.05262	0.600889	1.21639	0.384615	2		0.457753	0.413565	0.504525	0.442087	1.29248	1.02631	0.640206	1.0101
1.03373	1.76724	1	1.12403	2.84888	1.755		0.649573	0.763475	1.61501	0.93401	0.656291	0.902964		0.448598	2.00002	0.384615	2.05262	0.600227	1.33333	0.384615	2		0.457753	0.413565	0.503969	0.442087	0.956442	1.02631	0.701755	1.0101
1	1.05405	2.06607	2.9668	1.08132	1.80851		0.628378	1.57739	0.612993	0.557079	1.73224	0.930495		0.448598	2.00002	0.384615	2.05262	0.599127	1.48905	0.384615	2		0.457753	0.413565	0.503045	0.442087	0.956442	1.02631	0.783709	1.0101
1.54744	2.0221	1	2	2.58214	1.69053		0.972377	0.763475	1.4638	1.06871	1.16775	0.869793		0.448598	2.00002	0.384615	2.05262	0.598131	2.15188	0.384615	2		0.457753	0.413565	0.502209	0.442087	0.956442	1.02631	1.13257	1.0101
1	1.56488	1	2	1	1.33333		0.628378	0.763475	0.566893	0.82706	1.16775	0.68601		0.448598	2.00002	0.384615	2.05262	0.598131	2.00001	0.384615	2		0.457753	0.413565	0.502209	0.442087	0.956442	1.02631	1.05264	1.0101
1	1.66665	1.98788	1.42857	1	1.14706		0.628378	1.5177	0.566893	0.880847	0.834104	0.590173		0.448598	2.00002	0.384615	2.05262	0.598131	1.99999	0.384615	2		0.457753	0.413565	0.502209	0.442087	0.956442	1.02631	1.05262	1.0101
3.60127	1.56149	1	1.05263	1	1.53846		2.26296	0.763475	0.566893	0.825268	0.614603	0.791552		0.448598	2.00002	0.384615	2.05262	0.598131	1.57895	0.384615	2		0.457753	0.413565	0.502209	0.442087	0.956442	1.02631	0.831024	1.0101
1.12969	1.1326	1.64911	2.28881	1	2		0.709872	1.25905	0.566893	0.598594	1.33638	1.02902		0.448598	2.00002	0.384615	2.05262	0.596381	2.50002	0.384615	2		0.457753	0.413565	0.50074	0.442087	0.956442	1.02631	1.3158	1.0101
1	1.54255	1.65932	1.64434	1.51793	3.20988		0.628378	1.26685	0.860505	0.815258	0.960086	1.65151		0.448598	2.00002	0.384615	2.05262	0.596381	2.40003	0.384615	2		0.457753	0.413565	0.50074	0.442087	0.956442	1.02631	1.26317	1.0101
1	3	1	1.53846	2.54285	2.77635		0.628378	0.763475	1.44152	1.58554	0.898266	1.42846		0.448598	2.00002	0.384615	2.05262	0.596381	1.86302	0.384615	2		0.457753	0.413565	0.50074	0.442087	0.956442	1.02631	0.980538	1.0101
1.41184	1.6129	1.43551	1.5	1.08132	2.13542		0.887169	1.09598	0.612993	0.852439	0.87581	1.09869		0.448598	2.00002	0.384615	2.05262	0.596381	1.71718	0.384615	2		0.457753	0.413565	0.50074	0.442087	0.956442	1.02631	0.903779	1.0101
1	1.53846	1	1.14706	1	1.81818		0.628378	0.763475	0.566893	0.813097	0.669738	0.93547		0.448598	2.00002	0.384615	2.05262	0.596381	1.71718	0.384615	2		0.457753	0.413565	0.50074	0.442087	0.956442	1.02631	0.903779	1.0101
1	1.14704	1.69629	3.19999	1	1.33333		0.628378	1.29508	0.566893	0.606226	1.86839	0.68601		0.448598	2.00002	0.384615	2.05262	0.596381	1.62923	0.384615	2		0.457753	0.413565	0.50074	0.442087	0.956442	1.02631	0.857489	1.0101
1	1.41817	1	2	1	1.14706		0.628378	0.763475	0.566893	0.749522	1.16775	0.590173		0.448598	2.00002	0.384615	2.05262	0.596381	1.33028	0.384615	2		0.457753	0.413565	0.50074	0.442087	0.956442	1.02631	0.700146	1.0101
5.53344	6.41251	1	2	1	1.33334		3.47709	0.763475	0.566893	3.3891	1.16775	0.686016		0.448598	2.00002	0.384615	2.05262	0.596381	1.25	0.384615	2		0.457753	0.413565	0.50074	0.442087	0.956442	1.02631	0.657896	1.0101
1.18226	2.33444	1	1.33334	2.29905	2.21744		0.742906	0.763475	1.30332	1.23378	0.778502	1.14089		0.448598	2.00002	0.384615	2.05262	0.596381	1.23457	0.384615	2		0.457753	0.413565	0.50074	0.442087	0.956442	1.02631	0.649776	1.0101
1	1.17647	1	1.53847	1.54474	3		0.628378	0.763475	0.875703	0.62178	0.898272	1.54353		0.448598	2.00002	0.384615	2.05262	0.596381	1.23456	0.384615	2		0.457753	0.413565	0.50074	0.442087	0.956442	1.02631	0.64977	1.0101
1.39143	2.42383	1	1	1.51793	2.32181		0.874343	0.763475	0.860505	1.28103	0.583873	1.19459		0.448598	2.00002	0.384615	2.05262	0.595169	1.42858	0.384615	2		0.457753	0.413565	0.499722	0.442087	0.956442	1.02631	0.751882	1.0101
1.55724	2.07716	1	1.33334	3.63134	3.29271		0.978535	0.763475	2.05858	1.09781	0.778502	1.69413		0.448598	2.00002	0.384615	2.05262	0.595169	1.35762	0.384615	2		0.457753	0.413565	0.499722	0.442087	0.956442	1.02631	0.714537	1.0101
1.08374	2.25275	1	1.84211	2.09331	1.71429		0.680998	0.763475	1.18668	1.19061	1.07556	0.882018		0.448598	2.00002	0.384615	2.05262	0.594436	1.28205	0.384615	2		0.457753	0.413565	0.499106	0.442087	0.956442	1.02631	0.674765	1.0101
1.03163	1.14285	1	2	1.00829	1.16418		0.648253	0.763475	0.571593	0.604011	1.16775	0.598981		0.448598	2.00002	0.384615	2.05262	0.59413	3.33328	0.384615	2		0.457753	0.413565	0.49885	0.442087	0.956442	1.02631	1.75436	1.0101
1.49976	2.34541	1	4	1	1.75438		0.942415	0.763475	0.566893	1.23958	2.33549	0.902645		0.448598	2.00002	0.384615	2.05262	0.59413	2.72726	0.384615	2		0.457753	0.413565	0.49885	0.442087	0.956442	1.02631	1.4354	1.0101
9.01258	1.23087	3.2412	2.46445	1.43236	2.5974		5.6633	2.47458	0.811995	0.650531	1.43893	1.33639		0.448598	2.00002	0.384615	2.05262	0.59413	1.83544	0.384615	2		0.457753	0.413565	0.49885	0.442087	0.956442	1.02631	0.966019	1.0101
1	1.57897	1	1.2	2.10891	3.50868		0.628378	0.763475	1.19553	0.834507	0.700648	1.80525		0.448598	2.00002	0.384615	2.05262	0.59413	1.7262	0.384615	2		0.457753	0.413565	0.49885	0.442087	0.956442	1.02631	0.908524	1.0101
1	1.50735	1.04358	1.72619	1.88675	1.58139		0.628378	0.796748	1.06959	0.796655	1.00788	0.81364		0.448598	2.00002	0.384615	2.05262	0.59413	1.62921	0.384615	2		0.457753	0.413565	0.49885	0.442087	0.956442	1.02631	0.857479	1.0101
1	1.33334	1	1.17647	1	1.14706		0.628378	0.763475	0.566893	0.704688	0.68691	0.590173		0.448598	2.00002	0.384615	2.05262	0.59413	1.44927	0.384615	2		0.457753	0.413565	0.49885	0.442087	0.956442	1.02631	0.762772	1.0101
1	1.63014	1	1.35762	1	1.31783		0.628378	0.763475	0.566893	0.861551	0.792678	0.678036		0.448598	2.00002	0.384615	2.05262	0.59413	1.44927	0.384615	2		0.457753	0.413565	0.49885	0.442087	0.956442	1.02631	0.762772	1.0101
1	1.17647	1	1.53846	1	1.50001		0.628378	0.763475	0.566893	0.62178	0.898266	0.771769		0.448598	2.00002	0.384615	2.05262	0.59413	1.23457	0.384615	2		0.457753	0.413565	0.49885	0.442087	0.956442	1.02631	0.649773	1.0101
1.55059	2.89855	1	1.03093	1.0843	1.62698		0.974356	0.763475	0.614683	1.53192	0.601933	0.837096		0.448598	2.00002	0.384615	2.05262	0.592577	1.51492	0.384615	2		0.457753	0.413565	0.497546	0.442087	0.956442	1.02631	0.797328	1.0101
1	1.53849	1	1.33334	1	1.66667		0.628378	0.763475	0.566893	0.813112	0.778502	0.857517		0.448598	2.00002	0.384615	2.05262	0.592577	1.41063	0.384615	2		0.457753	0.413565	0.497546	0.442087	0.956442	1.02631	0.742437	1.0101
1	1.59999	1	1.49123	1.20146	1.29032		0.628378	0.763475	0.6811	0.845616	0.87069	0.663881		0.448598	2	0.384615	2.05262	0.59131	1.62698	0.384615	2		0.457753	0.413565	0.496482	0.442087	0.956435	1.02631	0.856307	1.0101
3.51951	1.24306	1	1.44928	1	1.99999		2.21158	0.763475	0.566893	0.656974	0.846196	1.02901		0.448598	2	0.384615	2.05262	0.59131	1.62165	0.384615	2		0.457753	0.413565	0.496482	0.442087	0.956433	1.02631	0.853497	1.0101
1	1	1	1.77272	3.814	1.90186		0.628378	0.763475	2.16213	0.528513	1.03504	0.978524		0.448598	2	0.384615	2.05262	0.59131	1.31782	0.384615	2		0.457753	0.413565	0.496482	0.442087	0.956433	1.02631	0.693588	1.0101
2.30438	2.11796	1	2	3.46625	2.10878		1.44802	0.763475	1.96499	1.11937	1.16775	1.08499		0.448598	2	0.384615	2.05262	0.59131	1.14285	0.384615	2		0.457753	0.413565	0.496482	0.442087	0.956433	1.02631	0.601501	1.0101
2.61818	3.81822	1.11207	1.84783	1	1.14706		1.64521	0.849038	0.566893	2.01798	1.0789	0.590173		0.448598	2	0.384615	2.05262	0.59131	1.08357	0.384615	2		0.457753	0.413565	0.496482	0.442087	0.956433	1.02631	0.570299	1.0101
2.2348	3.52143	1	1.56	1.39553	2.02076		1.4043	0.763475	0.791117	1.86112	0.910843	1.0397		0.448598	2	0.384615	2.05262	0.591301	1.4	0.384615	2		0.457753	0.413565	0.496474	0.442087	0.956433	1.02631	0.73684	1.0101
1	1.49122	1	1.66667	1	2		0.628378	0.763475	0.566893	0.78813	0.973124	1.02902		0.448598	2	0.384615	2.05262	0.591015	1.19075	0.384615	2		0.457753	0.413565	0.496234	0.442087	0.956433	1.02631	0.626711	1.0101
1.03676	1.2987	1	2	1	1.57894		0.651477	0.763475	0.566893	0.68638	1.16775	0.812379		0.448598	1.99998	0.384615	2.05262	0.590829	1.42684	0.384615	2		0.457753	0.413565	0.496078	0.442087	0.956423	1.02631	0.750966	1.0101
1	1.23456	1.79948	1.90041	2.34497	3.74184		0.628378	1.37386	1.32935	0.652481	1.1096	1.92521		0.448598	1.99998	0.384615	2.05262	0.587943	1.61141	0.384615	2		0.457753	0.413565	0.493655	0.442087	0.956423	1.02631	0.848113	1.0101
1	1.53849	1	1.33334	1	1.50001		0.628378	0.763475	0.566893	0.813112	0.778502	0.771769		0.448598	1.99998	0.384615	2.05262	0.587145	1.0911	0.384615	2		0.457753	0.413565	0.492985	0.442087	0.956423	1.02631	0.574262	1.0101
1	1.81819	1	1.33334	1.03373	1.88679		0.628378	0.763475	0.586015	0.960938	0.778502	0.970771		0.448598	1.99998	0.384615	2.05262	0.585562	1.40207	0.384615	2		0.457753	0.413565	0.491655	0.442087	0.956423	1.02631	0.73793	1.0101
1	1	1	2	1	1.53846		0.628378	0.763475	0.566893	0.528513	1.16775	0.791552		0.448598	1.39288	0.384615	2.05262	0.583818	1.76471	0.384615	2		0.457753	0.413565	0.490192	0.442087	0.666099	1.02631	0.928795	1.0101
1	3	1	2	1.41352	2.73973		0.628378	0.763475	0.801315	1.58554	1.16775	1.40962		0.448598	1.39288	0.384615	2.05262	0.583818	1.57893	0.384615	2		0.457753	0.413565	0.490192	0.442087	0.666099	1.02631	0.831016	1.0101
1	2	1.6741	2.02012	1.3783	1.73825		0.628378	1.27813	0.781349	1.05703	1.17949	0.894346		0.448598	1.39288	0.384615	2.05262	0.583818	1.42856	0.384615	2		0.457753	0.413565	0.490192	0.442087	0.666099	1.02631	0.751876	1.0101
1.4842	2.11276	1	1.33334	1.0504	1.77556		0.932638	0.763475	0.595465	1.11662	0.778502	0.913542		0.448598	1.39286	0.384615	2.05262	0.583818	1.22302	0.384615	2		0.457753	0.413565	0.490192	0.442087	0.666089	1.02631	0.643693	1.0101
1.08132	2.04082	1	1.39285	2.5418	2.51878		0.679477	0.763475	1.44093	1.0786	0.813248	1.29594		0.448598	1.39286	0.384615	2.05262	0.583628	1.28945	0.384615	2		0.457753	0.413565	0.490032	0.442087	0.666089	1.02631	0.678657	1.0101
1	1.30435	1.39143	2.52414	4.30654	3.53742		0.628378	1.06232	2.44135	0.689366	1.47378	1.82003		0.448598	1.39285	0.384615	2.05262	0.583063	1.82141	0.384615	2		0.457753	0.413565	0.489558	0.442087	0.666084	1.02631	0.958637	1.0101
1.30959	2.66667	1	1.5	1.29596	2.4		0.822917	0.763475	0.734671	1.40937	0.87581	1.23482		0.448598	1.25808	0.384615	2.05262	0.581027	1.34483	0.384615	2		0.457753	0.413565	0.487848	0.442087	0.601636	1.02631	0.707806	1.0101
1	1.5	1.15153	1.6	1	2		0.628378	0.879165	0.566893	0.79277	0.934197	1.02902		0.448598	1.25808	0.384615	2.05262	0.581027	2.30767	0.384615	2		0.457753	0.413565	0.487848	0.442087	0.601636	1.02631	1.21456	1.0101
1	1.39286	1	1.44928	1.66972	2.29412		0.628378	0.763475	0.946553	0.736145	0.846196	1.18035		0.448598	1.25808	0.384615	2.05262	0.581027	1.63461	0.384615	2		0.457753	0.413565	0.487848	0.442087	0.601636	1.02631	0.860321	1.0101
2.07897	3.11926	1	1.33334	1	2		1.30638	0.763475	0.566893	1.64857	0.778502	1.02902		0.448598	1.25808	0.384615	2.05262	0.581027	1.62923	0.384615	2		0.457753	0.413565	0.487848	0.442087	0.601636	1.02631	0.857489	1.0101
1	2	1.06233	1.28075	1.24173	2.12565		0.628378	0.811063	0.703929	1.05703	0.747796	1.09367		0.448598	1.25808	0.384615	2.05262	0.581027	1.55963	0.384615	2		0.457753	0.413565	0.487848	0.442087	0.601636	1.02631	0.820859	1.0101
1	1.14094	3.46537	2.29287	1.25729	2.50241		0.628378	2.64572	0.712749	0.603002	1.33875	1.28751		0.448598	1.25808	0.384615	2.05262	0.581027	1.49123	0.384615	2		0.457753	0.413565	0.487848	0.442087	0.601636	1.02631	0.784858	1.0101
1	1.25806	1	1.44928	3.09884	3.05548		0.628378	0.763475	1.75671	0.664901	0.846196	1.57207		0.448598	1.25806	0.384615	2.05262	0.581027	1.42857	0.384615	2		0.457753	0.413565	0.487848	0.442087	0.601627	1.02631	0.751879	1.0101
1	2	1.57559	1.96958	1.06014	1.66667		0.628378	1.20292	0.600986	1.05703	1.14999	0.857517		0.448598	1.25806	0.384615	2.05262	0.581027	1.39422	0.384615	2		0.457753	0.413565	0.487848	0.442087	0.601627	1.02631	0.733802	1.0101
1.00891	1.92228	1	1.39285	5.43407	2.38024		0.633976	0.763475	3.08054	1.01595	0.813248	1.22466		0.448598	1.25806	0.384615	2.05262	0.581027	1.37096	0.384615	2		0.457753	0.413565	0.487848	0.442087	0.601627	1.02631	0.721561	1.0101
1.94014	2.51852	1	2.22222	1	1.42857		1.21914	0.763475	0.566893	1.33107	1.2975	0.735012		0.448598	1.25806	0.384615	2.05262	0.581027	1.33333	0.384615	2		0.457753	0.413565	0.487848	0.442087	0.601627	1.02631	0.701752	1.0101
1	1.14706	1	1.49123	1.59953	1.86302		0.628378	0.763475	0.906763	0.606236	0.87069	0.958541		0.448598	1.25806	0.384615	2.05262	0.579327	1.5	0.384615	2		0.457753	0.413565	0.486421	0.442087	0.601627	1.02631	0.789475	1.0101
1.23496	1.64126	1	1.17647	1.50625	1.83674		0.776021	0.763475	0.853883	0.867428	0.68691	0.94502		0.448598	1.14707	0.384615	2.05262	0.579327	1.39535	0.384615	2		0.457753	0.413565	0.486421	0.442087	0.548548	1.02631	0.734393	1.0101
1	1.42857	1	1.03658	3.62014	2.92683		0.628378	0.763475	2.05223	0.755018	0.605232	1.50588		0.448598	1.14707	0.384615	2.05262	0.579327	1.61773	0.384615	2		0.457753	0.413565	0.48642	0.442087	0.548548	1.02631	0.851436	1.0101
1.08132	2.04082	1.59953	1.98642	1	1.33334		0.679477	1.2212	0.566893	1.0786	1.15982	0.686016		0.448598	1.14706	0.384615	2.05262	0.577847	1.55173	0.384615	2		0.457753	0.413565	0.485178	0.442087	0.548545	1.02631	0.8167	1.0101
1	3	1	2.33334	1.16457	1.8379		0.628378	0.763475	0.660187	1.58554	1.36238	0.945616		0.448598	1.14706	0.384615	2.05262	0.576832	1.41064	0.384615	2		0.457753	0.413565	0.484326	0.442087	0.548545	1.02631	0.742443	1.0101
1	1.33333	1.20146	1.69166	1.32415	2.54153		0.628378	0.917285	0.750652	0.704683	0.987715	1.30764		0.448598	1.14705	0.384615	2.05262	0.576832	1.55936	0.384615	2		0.457753	0.413565	0.484326	0.442087	0.548541	1.02631	0.820718	1.0101
1	1.6	1	1.57895	1.71782	3.07782		0.628378	0.763475	0.973821	0.845621	0.921907	1.58357		0.448598	1.14705	0.384615	2.05262	0.576677	1.53948	0.384615	2		0.457753	0.413565	0.484196	0.442087	0.548541	1.02631	0.810255	1.0101
1	1.33333	1	1	1	2.22222		0.628378	0.763475	0.566893	0.704683	0.583873	1.14335		0.448598	1.14705	0.384615	2.05262	0.575448	2.01724	0.384615	2		0.457753	0.413565	0.483164	0.442087	0.548541	1.02631	1.0617	1.0101
1	2	1	1.55963	1	4		0.628378	0.763475	0.566893	1.05703	0.910626	2.05804		0.448598	1.14705	0.384615	2.05262	0.573426	2.40003	0.384615	2		0.457753	0.413565	0.481466	0.442087	0.548541	1.02631	1.26317	1.0101
2.02433	3.38068	1.8939	2.75	1	1.66201		1.27204	1.44595	0.566893	1.78673	1.60565	0.855119		0.448598	1.14705	0.384615	2.05262	0.573426	1.80851	0.384615	2		0.457753	0.413565	0.481466	0.442087	0.548541	1.02631	0.951849	1.0101
1.34927	1.76471	1	1.66666	3.31864	2.55522		0.847851	0.763475	1.88132	0.932673	0.973118	1.31468		0.43778	1.15385	0.384615	2.05262	0.573426	1.71716	0.384615	2		0.446714	0.413565	0.481466	0.442087	0.55179	1.02631	0.903768	1.0101
1.58102	2.54348	1	1.81818	3.0857	3.74105		0.993477	0.763475	1.74926	1.34426	1.06159	1.9248		0.43577	2.29411	0.384615	2.05262	0.573426	1.23457	0.384615	2		0.444664	0.413565	0.481466	0.442087	1.09708	1.02631	0.649773	1.0101
1	1.17647	1	1.2987	2.77472	3.64736		0.628378	0.763475	1.57297	0.62178	0.758276	1.8766		0.43577	2.29411	0.384615	2.05262	0.573425	1.11111	0.384615	2		0.444664	0.413565	0.481465	0.442087	1.09708	1.02631	0.584796	1.0101
1	2	1	2.05263	1	1.1326		0.628378	0.763475	0.566893	1.05703	1.19848	0.582733		0.43577	1.50736	0.384615	2.05262	0.573185	2	0.384615	2		0.444664	0.413565	0.481263	0.442087	0.720846	1.02631	1.05263	1.0101
1	1.81818	1.09815	1.7647	1.4037	2.10526		0.628378	0.83841	0.795748	0.960932	1.03036	1.08318		0.43577	1.37096	0.384615	2.05262	0.571743	1.5281	0.384615	2		0.444664	0.413565	0.480053	0.442087	0.655619	1.02631	0.804265	1.0101
1.98609	2.58621	1.2844	2.07263	2.27186	2.16418		1.24801	0.980608	1.2879	1.36685	1.21015	1.11349		0.43577	1.26865	0.384615	2.05262	0.571743	1.28076	0.384615	2		0.444664	0.413565	0.480053	0.442087	0.60669	1.02631	0.674083	1.0101
2.00833	2.87702	1.54604	1.19428	1	1.2987		1.26199	1.18036	0.566893	1.52054	0.697308	0.668193		0.433385	1.27193	0.384615	2.05262	0.570965	1.85499	0.384615	2		0.44223	0.413565	0.4794	0.442087	0.608257	1.02631	0.976312	1.0101
1	1.63934	1	1	1.90821	2.80864		0.628378	0.763475	1.08175	0.866413	0.583873	1.44507		0.433385	1.25	0.384615	2.05262	0.570845	3.14815	0.384615	2		0.44223	0.413565	0.479299	0.442087	0.597773	1.02631	1.65692	1.0101
1.15304	1.81396	1	1.33333	1	1.39285		0.724544	0.763475	0.566893	0.958702	0.778496	0.716634		0.428133	1.3141	0.384615	2.05262	0.570845	3.14809	0.384615	2		0.436871	0.413565	0.479299	0.442087	0.628427	1.02631	1.65689	1.0101
1	1.2	1	1.33935	1	1.33333		0.628378	0.763475	0.566893	0.634216	0.782011	0.68601		0.428128	1.329	0.384615	2.05262	0.570845	3.14809	0.384615	2		0.436865	0.413565	0.479299	0.442087	0.63555	1.02631	1.65689	1.0101
1	1.33028	1	2	1	2.5		0.628378	0.763475	0.566893	0.703071	1.16775	1.28627		0.426354	1.43972	0.384615	2.05262	0.570845	2.66668	0.384615	2		0.435055	0.413565	0.479299	0.442087	0.688499	1.02631	1.40352	1.0101
1.10431	1.45985	1	1.33334	1.61755	2.33866		0.693924	0.763475	0.916978	0.77155	0.778502	1.20326		0.424988	1.30433	0.384615	2.05262	0.570845	2.66663	0.384615	2		0.433661	0.413565	0.479299	0.442087	0.623752	1.02631	1.40349	1.0101
1	1.33333	1	1.55963	3.05911	2.69307		0.628378	0.763475	1.73419	0.704683	0.910626	1.38561		0.422364	1.5	0.384615	2.05262	0.570845	2.65623	0.384615	2		0.430984	0.413565	0.479299	0.442087	0.717327	1.02631	1.39802	1.0101
1	1.17647	2.48907	2.75149	3.37252	4.62917		0.628378	1.90034	1.91186	0.62178	1.60652	2.38175		0.422364	1.39535	0.384615	2.00002	0.570845	2.65623	0.384615	2		0.430984	0.413565	0.479299	0.442087	0.667281	1.00001	1.39802	1.0101
1	1.4133	2.43296	3.26922	1.11315	2.09142		0.628378	1.8575	0.631037	0.746948	1.90881	1.07605		0.420617	1.36987	0.384615	2.00002	0.570845	2.65623	0.384615	2		0.429201	0.413565	0.479299	0.442087	0.655093	1.00001	1.39802	1.0101
1	1.32426	3.40814	2.09058	7.82045	2.95012		0.628378	2.60203	4.43336	0.699889	1.22063	1.51786		0.420617	1.36987	0.384615	2.00002	0.570845	2.65623	0.384615	2		0.429201	0.413565	0.479299	0.442087	0.655093	1.00001	1.39802	1.0101
1.92497	3.12978	4.24056	2.93495	1	1.44928		1.20961	3.23756	0.566893	1.65413	1.71364	0.745668		0.420617	1.17647	0.384615	2.00002	0.570845	2.57638	0.384615	2		0.429201	0.413565	0.479299	0.442087	0.56261	1.00001	1.35599	1.0101
1.11313	1.41584	1	1.5	1.57846	2.12121		0.699466	0.763475	0.894819	0.74829	0.87581	1.09138		0.419742	1.75442	0.384615	2.00002	0.570845	2.50002	0.384615	2		0.428308	0.413565	0.479299	0.442087	0.838994	1.00001	1.3158	1.0101
3.01751	1.26919	1.31558	2.25	1	2		1.89614	1.00441	0.566893	0.670784	1.31372	1.02902		0.419742	1.75437	0.384615	2.00002	0.570845	2.50002	0.384615	2		0.428308	0.413565	0.479299	0.442087	0.838971	1.00001	1.3158	1.0101
1.85297	2.42734	1.86308	2.42928	1	1.33334		1.16436	1.42242	0.566893	1.28288	1.41839	0.686016		0.419742	1.75437	0.384615	2.00002	0.570845	2.50002	0.384615	2		0.428308	0.413565	0.479299	0.442087	0.838971	1.00001	1.3158	1.0101
1	1.56	1	1.3141	2.02747	3.39408		0.628378	0.763475	1.14936	0.824481	0.767268	1.74629		0.419742	1.33335	0.384615	2.00001	0.570845	2.50002	0.384615	2		0.428308	0.413565	0.479299	0.442087	0.637629	1.00001	1.3158	1.0101
1	1.41818	1	1.53846	6.19703	2.06571		0.628378	0.763475	3.51306	0.749527	0.898266	1.06283		0.419742	1.33335	0.384615	2.00001	0.570845	2.5	0.384615	2		0.428308	0.413565	0.479299	0.442087	0.637629	1.00001	1.31579	1.0101
1.28458	1.59733	1	1.22302	2.58432	2.44663		0.807201	0.763475	1.46503	0.84421	0.714089	1.25881		0.419742	1.33335	0.384615	2.00001	0.570845	2.49997	0.384615	2		0.428308	0.413565	0.479299	0.442087	0.637629	1.00001	1.31577	1.0101
1.70734	2.87066	1	2	1	1.44664		1.07285	0.763475	0.566893	1.51718	1.16775	0.74431		0.419742	1.33335	0.384615	2.00001	0.570845	2.49997	0.384615	2		0.428308	0.413565	0.479299	0.442087	0.637629	1.00001	1.31577	1.0101
1	1.05405	1	1.33334	1	1.5		0.628378	0.763475	0.566893	0.557079	0.778502	0.771764		0.419742	1.33335	0.384615	2.00001	0.570845	1.99999	0.384615	2		0.428308	0.413565	0.479299	0.442087	0.637629	1.00001	1.05263	1.0101
1	1.31783	1.39038	1.80531	1	1.49122		0.628378	1.06152	0.566893	0.696491	1.05407	0.767246		0.419742	1.33335	0.384615	2.00001	0.570845	1.99999	0.384615	2		0.428308	0.413565	0.479299	0.442087	0.637629	1.00001	1.05263	1.0101
1	1	1	1.36986	1.36415	2.39999		0.628378	0.763475	0.773328	0.528513	0.799825	1.23482		0.419742	1.33334	0.384615	2.00001	0.570845	1.53847	0.384615	2		0.428308	0.413565	0.479299	0.442087	0.637625	1.00001	0.809719	1.0101
5.03555	3.68426	1.66356	2.74193	2.22637	2.22929		3.16423	1.27009	1.26211	1.94718	1.60094	1.14699		0.419742	1.33333	0.384615	2.00001	0.570845	1.53847	0.384615	2		0.428308	0.413565	0.479299	0.442087	0.637621	1.00001	0.809719	1.0101
1.30049	2.12706	1	1.27193	1.75411	3.01127		0.817199	0.763475	0.994393	1.12418	0.742646	1.54933		0.419742	1.20001	0.384615	2.00001	0.570845	1.53847	0.384615	2		0.428308	0.413565	0.479299	0.442087	0.573865	1.00001	0.809719	1.0101
1	3	1	1.05405	1	1.44928		0.628378	0.763475	0.566893	1.58554	0.615432	0.745668		0.417037	1.76473	0.384615	2.00001	0.570845	1.53847	0.384615	2		0.425548	0.413565	0.479299	0.442087	0.843925	1.00001	0.809719	1.0101
1	1.33333	1	1.75438	1	3		0.628378	0.763475	0.566893	0.704683	1.02434	1.54353		0.417037	1.69423	0.384615	2.00001	0.570845	1.53847	0.384615	2		0.425548	0.413565	0.479299	0.442087	0.810209	1.00001	0.809719	1.0101
1.47242	1.78107	1.69973	1.34483	1.3596	1.76724		0.925236	1.2977	0.770748	0.941319	0.78521	0.909261		0.417037	1.49122	0.384615	2.00001	0.570845	1.53847	0.384615	2		0.425548	0.413565	0.479299	0.442087	0.713126	1.00001	0.809719	1.0101
1	2	1.75834	1.39019	1	1.04316		0.628378	1.34245	0.566893	1.05703	0.811695	0.536715		0.416825	1.05263	0.384615	2.00001	0.570845	1.53847	0.384615	2		0.425331	0.413565	0.479299	0.442087	0.503386	1.00001	0.809719	1.0101
1	1.28076	2.25937	3.07027	1.11315	1.81396		0.628378	1.72497	0.631037	0.676899	1.79265	0.933299		0.415891	2.22228	0.384615	2.00001	0.570845	1.53845	0.384615	2		0.424379	0.413565	0.479299	0.442087	1.06273	1.00001	0.809708	1.0101
1	1.2	1	1.11111	1	2.13543		0.628378	0.763475	0.566893	0.634216	0.648748	1.0987		0.415891	2.2222	0.384615	2	0.570845	1.53845	0.384615	2		0.424379	0.413565	0.479299	0.442087	1.06269	1	0.809708	1.0101
1	1.33333	1	1.77272	1.29061	1.89085		0.628378	0.763475	0.731638	0.704683	1.03504	0.97286		0.415891	2.04082	0.384615	2	0.570845	1.53842	0.384615	2		0.424379	0.413565	0.479299	0.442087	0.975955	1	0.809697	1.0101
1.2844	2.79141	1.39143	1.95652	1.43691	2.4		0.807088	1.06232	0.814575	1.4753	1.14236	1.23482		0.415891	2.04082	0.384615	2	0.570845	1.53842	0.384615	2		0.424379	0.413565	0.479299	0.442087	0.975955	1	0.809697	1.0101
1.878	1.17647	1	2	1.71277	2.74004		1.18009	0.763475	0.970958	0.62178	1.16775	1.40978		0.415891	2.04082	0.384615	2	0.570845	1.50736	0.384615	2		0.424379	0.413565	0.479299	0.442087	0.975955	1	0.793345	1.0101
1	1.5	2.10551	2.01624	1	1.7647		0.628378	1.6075	0.566893	0.79277	1.17723	0.907954		0.415891	2.04082	0.384615	2	0.570845	1.33335	0.384615	2		0.424379	0.413565	0.479299	0.442087	0.975955	1	0.701762	1.0101
1	1.33333	1	1.16477	2.70329	4.44443		0.628378	0.763475	1.53248	0.704683	0.680078	2.2867		0.415891	2.04082	0.384615	2	0.570845	1.33335	0.384615	2		0.424379	0.413565	0.479299	0.442087	0.975955	1	0.701762	1.0101
1	1.59946	1	1.2	1.21921	2.21951		0.628378	0.763475	0.691162	0.845336	0.700648	1.14196		0.415891	2.04082	0.384615	2	0.570845	1.33335	0.384615	2		0.424379	0.413565	0.479299	0.442087	0.975955	1	0.701762	1.0101
1.65062	2.66934	1	1.67874	1.78724	2.50415		1.03721	0.763475	1.01317	1.41078	0.980172	1.28841		0.415891	1.81817	0.384615	2	0.570845	1.33333	0.384615	2		0.424379	0.413565	0.479299	0.442087	0.869481	1	0.701753	1.0101
1	1.33028	1	1.14706	1	1.49123		0.628378	0.763475	0.566893	0.703071	0.669738	0.767251		0.415891	1.81817	0.384615	2	0.570845	1.33333	0.384615	2		0.424379	0.413565	0.479299	0.442087	0.869481	1	0.701753	1.0101
1	1.79227	1	1.77272	3.1987	3.43958		0.628378	0.763475	1.81332	0.947239	1.03504	1.7697		0.415891	1.81817	0.384615	2	0.570845	1.3333	0.384615	2		0.424379	0.413565	0.479299	0.442087	0.869481	1	0.701736	1.0101
1	1.33333	1	1.39285	1.47384	2.19441		0.628378	0.763475	0.83551	0.704683	0.813248	1.12904		0.415891	1.81817	0.384615	2	0.570845	1.3333	0.384615	2		0.424379	0.413565	0.479299	0.442087	0.869481	1	0.701736	1.0101
1	1.53846	1.97893	2.10527	1	1.77272		0.628378	1.51086	0.566893	0.813097	1.22921	0.912081		0.415891	1.81817	0.384615	2	0.570845	1.3333	0.384615	2		0.424379	0.413565	0.479299	0.442087	0.869481	1	0.701736	1.0101
1	1.46465	1	2	4.74403	2.89115		0.628378	0.763475	2.68936	0.774087	1.16775	1.48752		0.415891	1.81817	0.384615	2	0.567124	1.45437	0.384615	2		0.424379	0.413565	0.476175	0.442087	0.869481	1	0.765459	1.0101
1	1.03659	1	3	1	1.05405		0.628378	0.763475	0.566893	0.547852	1.75162	0.542318		0.415891	1.81817	0.384615	2	0.567124	1.33975	0.384615	2		0.424379	0.413565	0.476175	0.442087	0.869481	1	0.705133	1.0101
1	1.56	1	1.14706	1	1.81818		0.628378	0.763475	0.566893	0.824481	0.669738	0.93547		0.415891	1.81814	0.384615	2	0.564423	2.15697	0.384615	2		0.424379	0.413565	0.473907	0.442087	0.869468	1	1.13525	1.0101
1.34927	2.57639	1	1.39423	1	1.03659		0.847851	0.763475	0.566893	1.36166	0.814054	0.533335		0.415891	1.81814	0.384615	2	0.564423	1.59997	0.384615	2		0.424379	0.413565	0.473907	0.442087	0.869468	1	0.842091	1.0101
2.06734	2.02494	1.55383	2.1936	1	1.50001		1.29907	1.18631	0.566893	1.07021	1.28078	0.771769		0.415891	1.54258	0.384615	2	0.564423	1.34615	0.384615	2		0.424379	0.413565	0.473907	0.442087	0.737687	1	0.708503	1.0101
1	1.53306	1	1.63461	1.81735	1.8421		0.628378	0.763475	1.03024	0.810243	0.954405	0.947777		0.415891	1.53847	0.384615	2	0.560823	3.10601	0.384615	2		0.424379	0.413565	0.470884	0.442087	0.735721	1	1.63474	1.0101
1	1.23457	1	1.05405	1	1.07527		0.628378	0.763475	0.566893	0.652487	0.615432	0.553236		0.415891	1.53847	0.384615	2	0.560823	1.95946	0.384615	2		0.424379	0.413565	0.470884	0.442087	0.735721	1	1.0313	1.0101
1	1.33028	1.11315	2.33122	1	1.62921		0.628378	0.849863	0.566893	0.703071	1.36114	0.838243		0.415891	1.53847	0.384615	2	0.560823	1.66668	0.384615	2		0.424379	0.413565	0.470884	0.442087	0.735721	1	0.877202	1.0101
1.1061	1.3242	1.04358	1.7647	2.76722	2.22222		0.695048	0.796748	1.56872	0.699857	1.03036	1.14335		0.415891	1.53845	0.384615	2	0.560823	1.53848	0.384615	2		0.424379	0.413565	0.470884	0.442087	0.735711	1	0.809725	1.0101
2.25197	3.48113	1	1	1	1.75438		1.41509	0.763475	0.566893	1.83982	0.583873	0.902645		0.415891	1.53845	0.384615	2	0.560823	1.53848	0.384615	2		0.424379	0.413565	0.470884	0.442087	0.735711	1	0.809725	1.0101
1	1.10397	1	1.50164	1.54553	2.03294		0.628378	0.763475	0.876151	0.583463	0.876768	1.04597		0.415891	1.53845	0.384615	2	0.560823	1.53846	0.384615	2		0.424379	0.413565	0.470884	0.442087	0.735711	1	0.809715	1.0101
1	2	3.31375	2.56097	1	1.37931		0.628378	2.52997	0.566893	1.05703	1.49528	0.709668		0.415891	1.53842	0.384615	2	0.560823	1.4493	0.384615	2		0.424379	0.413565	0.470884	0.442087	0.735701	1	0.762789	1.0101
1	1.44927	1	1.53845	1.4135	1.28076		0.628378	0.763475	0.801304	0.765958	0.89826	0.658963		0.415891	1.53842	0.384615	2	0.560823	1.44928	0.384615	2		0.424379	0.413565	0.470884	0.442087	0.735701	1	0.762781	1.0101
1.06014	2.26563	1	1.39422	2.92037	1.97902		0.666168	0.763475	1.65554	1.19742	0.814048	1.01822		0.415891	1.50001	0.384615	2	0.560823	1.44928	0.384615	2		0.424379	0.413565	0.470884	0.442087	0.717331	1	0.762781	1.0101
1	1.33333	1.29785	2.14876	1	1.14706		0.628378	0.990876	0.566893	0.704683	1.2546	0.590173		0.415891	1.50001	0.384615	2	0.560823	1.33334	0.384615	2		0.424379	0.413565	0.470884	0.442087	0.717331	1	0.701756	1.0101
1	1.22302	1.37823	2.15492	1	2.04082		0.628378	1.05224	0.566893	0.646382	1.2582	1.05002		0.415891	1.50001	0.384615	2	0.560823	1.3333	0.384615	2		0.424379	0.413565	0.470884	0.442087	0.717331	1	0.701736	1.0101
1	1.39286	1	1.56488	1	1.33334		0.628378	0.763475	0.566893	0.736145	0.913692	0.686016		0.415891	1.50001	0.384615	2	0.560823	1.00001	0.384615	2		0.424379	0.413565	0.470884	0.442087	0.717331	1	0.526321	1.0101
1.01984	1.47636	1.20146	1.78536	4.66711	1.86921		0.640845	0.917285	2.64575	0.780276	1.04242	0.961726		0.415891	1.50001	0.384615	2	0.560823	1.00001	0.384615	2		0.424379	0.413565	0.470884	0.442087	0.717331	1	0.526321	1.0101
1.96438	2.43243	1	1.46464	1	1.16935		1.23437	0.763475	0.566893	1.28557	0.855164	0.601641		0.415891	1.49999	0.384615	2	0.559666	2.02383	0.384615	2		0.424379	0.413565	0.469912	0.442087	0.717321	1	1.06517	1.0101
2.49535	3.92898	1.53645	1.6	3.08692	3.87102		1.56802	1.17304	1.74995	2.07652	0.934197	1.99168		0.415891	1.14707	0.384615	2	0.559666	2.02383	0.384615	2		0.424379	0.413565	0.469912	0.442087	0.548548	1	1.06517	1.0101
1	1.45636	1	1.25	1	1.07527		0.628378	0.763475	0.566893	0.769706	0.729842	0.553236		0.415891	1.07526	0.384615	2	0.559666	2.02383	0.384615	2		0.424379	0.413565	0.469912	0.442087	0.51421	1	1.06517	1.0101
1	1.23457	1	1.53846	1.19264	1.67437		0.628378	0.763475	0.6761	0.652487	0.898266	0.861479		0.415891	1.05405	0.384615	2	0.559666	1.17644	0.384615	2		0.424379	0.413565	0.469912	0.442087	0.504067	1	0.619178	1.0101
2.37232	3.44827	2.38532	2.4	1	1.05405		1.49071	1.82113	0.566893	1.82246	1.4013	0.542318		0.415891	1.05405	0.384615	2	0.558435	1.6	0.384615	2		0.424379	0.413565	0.468879	0.442087	0.504064	1	0.842103	1.0101
1	1.2	1	1.39285	1	1.33334		0.628378	0.763475	0.566893	0.634216	0.813248	0.686016		0.407746	2.5	0.384615	2	0.557466	1.44921	0.384615	2		0.416068	0.413565	0.468065	0.442087	1.19554	1	0.762743	1.0101
4.44043	2.94708	4.17355	4.13252	1	1.5		2.79027	3.1864	0.566893	1.55757	2.41287	0.771764		0.407746	1.95946	0.384615	2	0.557466	1.41818	0.384615	2		0.416068	0.413565	0.468065	0.442087	0.937049	1	0.746412	1.0101
3.9983	3.82979	1	1.5	7.85063	2.32023		2.51244	0.763475	4.45047	2.02409	0.87581	1.19378		0.407746	1.66664	0.384615	2	0.557466	2.56603	0.384615	2		0.416068	0.413565	0.468065	0.442087	0.797017	1	1.35054	1.0101
1.04358	2.16568	1	1.05405	1.09545	1.48148		0.655762	0.763475	0.621003	1.14459	0.615432	0.762235		0.407746	1.53846	0.384615	2	0.556922	1.45648	0.384615	2		0.416068	0.413565	0.467609	0.442087	0.735717	1	0.766571	1.0101
2.12763	2.19878	1	1.05262	1.36636	2.06049		1.33695	0.763475	0.77458	1.16208	0.614597	1.06014		0.407746	1.33335	0.384615	2	0.556154	1.14734	0.384615	2		0.416068	0.413565	0.466964	0.442087	0.637629	1	0.603861	1.0101
1	1.2	1	3	1	3		0.628378	0.763475	0.566893	0.634216	1.75162	1.54353		0.407746	1.33333	0.384615	2	0.555766	1.37931	0.384615	2		0.416068	0.413565	0.466638	0.442087	0.637621	1	0.725951	1.0101
2.10973	2.91045	1.06028	1.95653	1	1.33334		1.32571	0.809498	0.566893	1.53821	1.14237	0.686016		0.407746	1.33333	0.384615	2	0.55528	1.1248	0.384615	2		0.416068	0.413565	0.46623	0.442087	0.637621	1	0.592002	1.0101
2.21809	1.74077	1.06323	1.7094	6.47992	2.08976		1.3938	0.81175	3.67342	0.92002	0.998073	1.0752		0.401375	1.91011	0.384615	2	0.554522	1.57895	0.384615	2		0.409567	0.413565	0.465593	0.442087	0.913447	1	0.831024	1.0101
1.47127	2.43243	2.74896	2.0654	3.23304	1.94409		0.924513	2.09876	1.83279	1.28557	1.20593	1.00025		0.401375	1.7262	0.384615	2	0.553246	1.62163	0.384615	2		0.409567	0.413565	0.464522	0.442087	0.825497	1	0.853489	1.0101
1	1.5	1	1.57895	10.6412	5.79249		0.628378	0.763475	6.03245	0.79277	0.921907	2.98029		0.401375	1.7262	0.384615	2	0.553246	1.22302	0.384615	2		0.409567	0.413565	0.464522	0.442087	0.825497	1	0.643693	1.0101
1	1.37162	5.4593	3.22833	1.0267	1.83919		0.628378	4.16804	0.582029	0.724919	1.88494	0.94628		0.401375	1.6	0.384615	2	0.552657	1.75	0.384615	2		0.409567	0.413565	0.464027	0.442087	0.765146	1	0.921055	1.0101
1.09133	2	1	1.83921	1	3		0.685767	0.763475	0.566893	1.05703	1.07387	1.54353		0.401375	1.39536	0.384615	2	0.552657	1.73363	0.384615	2		0.409567	0.413565	0.464027	0.442087	0.667284	1	0.912436	1.0101
1.39143	2.33121	1	1.99999	1.6281	1.06849		0.874343	0.763475	0.922959	1.23208	1.16774	0.549748		0.401375	1.2987	0.384615	2	0.552121	1.20002	0.384615	2		0.409567	0.413565	0.463577	0.442087	0.621061	1	0.631587	1.0101
2.39474	3.24958	1.23683	1.7647	1	1.71717		1.5048	0.944289	0.566893	1.71745	1.03036	0.8835		0.401375	1.2987	0.384615	2	0.550921	4	0.384615	2		0.409567	0.413565	0.46257	0.442087	0.621061	1	2.10526	1.0101
1	1.37412	2.02688	1.99721	1	1.57894		0.628378	1.54747	0.566893	0.726241	1.16612	0.812379		0.397587	2.50002	0.384615	2	0.550921	4	0.384615	2		0.405701	0.413565	0.46257	0.442087	1.19555	1	2.10526	1.0101
2.48196	2.38956	1	1.62162	1.205	1.83919		1.55961	0.763475	0.683107	1.26291	0.946821	0.94628		0.397587	2.50002	0.384615	2	0.550921	4	0.384615	2		0.405701	0.413565	0.46257	0.442087	1.19555	1	2.10526	1.0101
1.24411	2.47283	1	1.49999	1.20146	1.71717		0.781771	0.763475	0.6811	1.30692	0.875804	0.8835		0.397587	2.50002	0.384615	2	0.550921	4	0.384615	2		0.405701	0.413565	0.46257	0.442087	1.19555	1	2.10526	1.0101
1.17447	1.55172	1	1.72618	1.31686	1.96493		0.738011	0.763475	0.746519	0.820105	1.00787	1.01097		0.397587	2.50002	0.384615	2	0.550921	3.99989	0.384615	2		0.405701	0.413565	0.46257	0.442087	1.19555	1	2.10521	1.0101
3.83666	1.37615	1	1.66665	1	1.99999		2.41087	0.763475	0.566893	0.727314	0.973113	1.02901		0.397587	2.50002	0.384615	2	0.550921	1.8182	0.384615	2		0.405701	0.413565	0.46257	0.442087	1.19555	1	0.956947	1.0101
1.28837	1.96958	1	1.49999	1	2		0.809583	0.763475	0.566893	1.04095	0.875804	1.02902		0.397587	2.49997	0.384615	2	0.550921	1.81819	0.384615	2		0.405701	0.413565	0.46257	0.442087	1.19553	1	0.95694	1.0101
1	2	1	1.22302	1.09815	1.99999		0.628378	0.763475	0.622534	1.05703	0.714089	1.02901		0.397587	2.4576	0.384615	2	0.550921	1.81819	0.384615	2		0.405701	0.413565	0.46257	0.442087	1.17527	1	0.95694	1.0101
3.26601	3.11554	1	1.17647	1	1.33334		2.05229	0.763475	0.566893	1.6466	0.68691	0.686016		0.397587	1.7544	0.384615	2	0.550921	1.81819	0.384615	2		0.405701	0.413565	0.46257	0.442087	0.838983	1	0.95694	1.0101
1.91588	3.43035	1	1.16934	9.85781	4.28572		1.2039	0.763475	5.58833	1.81299	0.682747	2.20504		0.397587	1.75437	0.384615	2	0.550921	1.81819	0.384615	2		0.405701	0.413565	0.46257	0.442087	0.838971	1	0.95694	1.0101
2.28957	3.58267	3.89124	3.53259	1.19266	1.95946		1.43871	2.97087	0.676111	1.89349	2.06259	1.00816		0.397587	1.63935	0.384615	2	0.550921	1.81819	0.384615	2		0.405701	0.413565	0.46257	0.442087	0.783964	1	0.95694	1.0101
1	1.22302	1	1.23456	1	1.53846		0.628378	0.763475	0.566893	0.646382	0.720827	0.791552		0.397587	1.33335	0.384615	2	0.550921	1.81817	0.384615	2		0.405701	0.413565	0.46257	0.442087	0.637629	1	0.956933	1.0101
1	1.63934	3.51042	3.54065	1.03303	1.30719		0.628378	2.68012	0.585618	0.866413	2.06729	0.672561		0.397587	1.33333	0.384615	2	0.550921	1.81817	0.384615	2		0.405701	0.413565	0.46257	0.442087	0.637623	1	0.956933	1.0101
1	1.53846	1.5935	2.21858	1	1.84211		0.628378	1.2166	0.566893	0.813097	1.29537	0.947782		0.397587	1.33333	0.384615	2	0.550921	1.81817	0.384615	2		0.405701	0.413565	0.46257	0.442087	0.637621	1	0.956933	1.0101
1.6449	2.37147	2.49737	3.00001	1	1.23457		1.03362	1.90668	0.566893	1.25335	1.75163	0.635198		0.397587	1.2	0.384615	2	0.550921	1.81817	0.384615	2		0.405701	0.413565	0.46257	0.442087	0.573859	1	0.956933	1.0101
1	1.29032	1	1.22302	2.07514	2.82265		0.628378	0.763475	1.17638	0.681951	0.714089	1.45228		0.397587	1.19999	0.384615	2	0.550921	1.81817	0.384615	2		0.405701	0.413565	0.46257	0.442087	0.573856	1	0.956933	1.0101
1.00891	2.05051	1.48498	1.125	1	1.39285		0.633976	1.13375	0.566893	1.08372	0.656858	0.716634		0.391766	5	0.384615	2	0.550921	1.81817	0.384615	2		0.399761	0.413565	0.46257	0.442087	2.39109	1	0.956933	1.0101
1	1.05263	1.62334	2.25	1.65647	2.59		0.628378	1.23938	0.939042	0.556329	1.31372	1.33258		0.391766	5	0.384615	2	0.550921	1.81817	0.384615	2		0.399761	0.413565	0.46257	0.442087	2.39109	1	0.956933	1.0101
1.10852	1.86301	1.11315	1.95	1	2		0.696569	0.849863	0.566893	0.984626	1.13855	1.02902		0.391766	5	0.384615	2	0.550921	1.81817	0.384615	2		0.399761	0.413565	0.46257	0.442087	2.39109	1	0.956933	1.0101
1	1.99999	1	1.27192	1.26412	2.0198		0.628378	0.763475	0.716621	1.05702	0.74264	1.03921		0.391766	5	0.384615	2	0.550921	1.81817	0.384615	2		0.399761	0.413565	0.46257	0.442087	2.39109	1	0.956933	1.0101
1	1.46464	1	1.69167	1	1.6		0.628378	0.763475	0.566893	0.774082	0.987721	0.823215		0.391766	5	0.384615	2	0.550921	1.81817	0.384615	2		0.399761	0.413565	0.46257	0.442087	2.39109	1	0.956933	1.0101
1	1.81818	1	1.49999	1	1.55962		0.628378	0.763475	0.566893	0.960932	0.875804	0.802439		0.391766	5	0.384615	2	0.550921	1.81817	0.384615	2		0.399761	0.413565	0.46257	0.442087	2.39109	1	0.956933	1.0101
1	2	1	1.31783	1	1.56488		0.628378	0.763475	0.566893	1.05703	0.769446	0.805145		0.388041	1.42857	0.384615	2	0.550921	1.81817	0.384615	2		0.39596	0.413565	0.46257	0.442087	0.683164	1	0.956933	1.0101
1	1.2987	1	1.33333	1	1.99999		0.628378	0.763475	0.566893	0.68638	0.778496	1.02901		0.384615	4	0.384615	2	0.550921	1.81814	0.384615	2		0.392465	0.413565	0.46257	0.442087	1.91287	1	0.956918	1.0101
3.2157	2.50165	1	1.61773	1	1.7647		2.02067	0.763475	0.566893	1.32216	0.94455	0.907954		0.384615	4	0.384615	2	0.550921	1.81814	0.384615	2		0.392465	0.413565	0.46257	0.442087	1.91287	1	0.956918	1.0101
1	1.11429	1.04585	2	3.66324	4.04785		0.628378	0.798481	2.07667	0.588917	1.16775	2.08266		0.384615	4	0.384615	2	0.550921	1.81814	0.384615	2		0.392465	0.413565	0.46257	0.442087	1.91287	1	0.956918	1.0101
1.15855	1.85186	1	1.2733	2.85997	2.70568		0.728007	0.763475	1.6213	0.978733	0.743446	1.3921		0.384615	4	0.384615	2	0.550921	1.81814	0.384615	2		0.392465	0.413565	0.46257	0.442087	1.91287	1	0.956918	1.0101
1.70823	2.25	1	2	1.9967	1.60605		1.07341	0.763475	1.13192	1.18915	1.16775	0.826327		0.384615	4	0.384615	2	0.550921	1.81814	0.384615	2		0.392465	0.413565	0.46257	0.442087	1.91287	1	0.956918	1.0101
1.88675	1.84089	1	1.14285	1	1.49122		1.18559	0.763475	0.566893	0.972935	0.66728	0.767246		0.384615	4	0.384615	2	0.550921	1.81814	0.384615	2		0.392465	0.413565	0.46257	0.442087	1.91287	1	0.956918	1.0101
1	1	1	1.14705	1.62419	1.52444		0.628378	0.763475	0.920743	0.528513	0.669732	0.784338		0.384615	4	0.384615	2	0.550921	1.81814	0.384615	2		0.392465	0.413565	0.46257	0.442087	1.91287	1	0.956918	1.0101
1	1	1	1.53845	3.18689	2.52909		0.628378	0.763475	1.80663	0.528513	0.89826	1.30124		0.384615	4	0.384615	2	0.550921	1.81814	0.384615	2		0.392465	0.413565	0.46257	0.442087	1.91287	1	0.956918	1.0101
1	1.33334	1.84889	1.77557	1	1.77273		0.628378	1.41158	0.566893	0.704688	1.03671	0.912086		0.384615	4	0.384615	2	0.550921	1.81814	0.384615	2		0.392465	0.413565	0.46257	0.442087	1.91287	1	0.956918	1.0101
2.78346	4.74464	1	1.49999	1	2		1.74906	0.763475	0.566893	2.50761	0.875804	1.02902		0.384615	4	0.384615	2	0.550921	1.81814	0.384615	2		0.392465	0.413565	0.46257	0.442087	1.91287	1	0.956918	1.0101
1	1.33334	1	1.30435	1	1.34482		0.628378	0.763475	0.566893	0.704688	0.761575	0.691922		0.384615	4	0.384615	2	0.550921	1.81814	0.384615	2		0.392465	0.413565	0.46257	0.442087	1.91287	1	0.956918	1.0101
1.45522	1.43143	1.04358	2.16568	1.24138	1.2962		0.914428	0.796748	0.70373	0.75653	1.26448	0.666907		0.384615	4	0.384615	2	0.550921	1.81814	0.384615	2		0.392465	0.413565	0.46257	0.442087	1.91287	1	0.956918	1.0101
1	1.33027	1	1.33332	1.44268	1.1336		0.628378	0.763475	0.817846	0.703065	0.77849	0.583248		0.384615	4	0.384615	2	0.550921	1.81814	0.384615	2		0.392465	0.413565	0.46257	0.442087	1.91287	1	0.956918	1.0101
1	1.23457	1.6418	2.8	1	2		0.628378	1.25347	0.566893	0.652487	1.63485	1.02902		0.384615	4	0.384615	2	0.550921	1.50001	0.384615	2		0.392465	0.413565	0.46257	0.442087	1.91287	1	0.789479	1.0101
2.0883	1.80108	1	2.10809	1	1		1.31224	0.763475	0.566893	0.951895	1.23086	0.514509		0.384615	4	0.384615	2	0.550921	1.50001	0.384615	2		0.392465	0.413565	0.46257	0.442087	1.91287	1	0.789479	1.0101
1.04358	2.16568	1.01984	1.53716	2.69854	3.47827		0.655762	0.778623	1.52978	1.14459	0.897507	1.7896		0.384615	4	0.384615	2	0.550921	1.50001	0.384615	2		0.392465	0.413565	0.46257	0.442087	1.91287	1	0.789479	1.0101
1.77207	1.93283	1	1.53847	1	1.99999		1.11353	0.763475	0.566893	1.02153	0.898272	1.02901		0.384615	4	0.384615	2	0.550921	1.50001	0.384615	2		0.392465	0.413565	0.46257	0.442087	1.91287	1	0.789479	1.0101
1.0843	2.30768	1	1.05263	1	2		0.68135	0.763475	0.566893	1.21964	0.614603	1.02902		0.384615	4	0.384615	2	0.550921	1.50001	0.384615	2		0.392465	0.413565	0.46257	0.442087	1.91287	1	0.789479	1.0101
1.37008	1.69276	1	1.15482	2.03087	1.68586		0.860927	0.763475	1.15129	0.894646	0.674269	0.86739		0.384615	4	0.384615	2	0.550921	1.49999	0.384615	2		0.392465	0.413565	0.46257	0.442087	1.91287	1	0.789468	1.0101
1	2.05263	2.08308	1.31868	10.0547	3.35559		0.628378	1.59038	5.69996	1.08484	0.769942	1.72648		0.384615	4	0.384615	2	0.550921	1.49999	0.384615	2		0.392465	0.413565	0.46257	0.442087	1.91287	1	0.789468	1.0101
1	1.17647	1	1.27192	12.2348	2.40869		0.628378	0.763475	6.93584	0.62178	0.74264	1.23929		0.384615	4	0.384615	2	0.550921	1.49999	0.384615	2		0.392465	0.413565	0.46257	0.442087	1.91287	1	0.789468	1.0101
1.29061	1.73913	1	1	2.93494	4.34626		0.81099	0.763475	1.6638	0.919153	0.583873	2.23619		0.384615	4	0.384615	2	0.550921	1.49999	0.384615	2		0.392465	0.413565	0.46257	0.442087	1.91287	1	0.789468	1.0101
3.49996	1.99658	1	1.57893	1.17658	1.85058		2.1993	0.763475	0.666995	1.05522	0.921895	0.95214		0.384615	4	0.384615	2	0.550921	1.49999	0.384615	2		0.392465	0.413565	0.46257	0.442087	1.91287	1	0.789468	1.0101
1	1.02636	1	1.39285	1.05137	1.82812		0.628378	0.763475	0.596015	0.542445	0.813248	0.940584		0.384615	4	0.384615	2	0.550921	1.49999	0.384615	2		0.392465	0.413565	0.46257	0.442087	1.91287	1	0.789468	1.0101
1	2	1	1.27192	1	1		0.628378	0.763475	0.566893	1.05703	0.74264	0.514509		0.384615	4	0.384615	2	0.550447	1.41844	0.384615	2		0.392465	0.413565	0.462172	0.442087	1.91287	1	0.746546	1.0101
1.98103	1.4717	1	2	1	1.33332		1.24483	0.763475	0.566893	0.777813	1.16775	0.686005		0.384615	4	0.384615	2	0.544786	1.55556	0.384615	2		0.392465	0.413565	0.457419	0.442087	1.91287	1	0.818714	1.0101
1	1.81818	1	1.05405	2.67212	3.98628		0.628378	0.763475	1.51481	0.960932	0.615432	2.05098		0.384615	4	0.384615	2	0.543662	1.42684	0.384615	2		0.392465	0.413565	0.456475	0.442087	1.91287	1	0.750966	1.0101
1	1.11111	1.78389	2.01337	1.89946	3.44119		0.628378	1.36196	1.07679	0.587236	1.17555	1.77052		0.384615	4	0.384615	2	0.541731	2.02383	0.384615	2		0.392465	0.413565	0.454854	0.442087	1.91287	1	1.06517	1.0101
2.3198	2.12679	2.10802	1.53439	3.03586	3.91891		1.45771	1.60942	1.72101	1.12404	0.89589	2.01632		0.384615	4	0.384615	2	0.541731	1.71716	0.384615	2		0.392465	0.413565	0.454854	0.442087	1.91287	1	0.903768	1.0101
1.36415	1.40625	1	1.69167	1.90263	1.13092		0.857201	0.763475	1.07859	0.743222	0.987721	0.581869		0.384615	4	0.384615	2	0.541731	1.66668	0.384615	2		0.392465	0.413565	0.454854	0.442087	1.91287	1	0.877202	1.0101
1	1.44928	1.47215	2.54386	1.205	1.855		0.628378	1.12395	0.683107	0.765964	1.48529	0.954414		0.384615	4	0.384615	2	0.541731	1.25	0.384615	2		0.392465	0.413565	0.454854	0.442087	1.91287	1	0.657896	1.0101
1	1.69776	1	1.41313	1	1.81819		0.628378	0.763475	0.566893	0.897289	0.825089	0.935475		0.384615	4	0.384615	2	0.541731	1.17647	0.384615	2		0.392465	0.413565	0.454854	0.442087	1.91287	1	0.619196	1.0101
2.04534	3.00369	1	1.03093	1.5206	2.63768		1.28525	0.763475	0.862018	1.58749	0.601933	1.35711		0.384615	4	0.384615	2	0.540272	1.11192	0.384615	2		0.392465	0.413565	0.453629	0.442087	1.91287	1	0.58522	1.0101
1	2	2.18916	3.4182	3.61764	3.55407		0.628378	1.67137	2.05082	1.05703	1.9958	1.8286		0.384615	4	0.384615	2	0.537554	1.76724	0.384615	2		0.392465	0.413565	0.451347	0.442087	1.91287	1	0.930129	1.0101
1.5541	2.09302	1	1.7647	1.68603	2.76757		0.976562	0.763475	0.955799	1.10619	1.03036	1.42394		0.384615	4	0.384615	2	0.537554	1.25	0.384615	2		0.392465	0.413565	0.451347	0.442087	1.91287	1	0.657896	1.0101
1.949	2.59762	1	1.11111	1.21022	2.13836		1.22471	0.763475	0.686066	1.37288	0.648748	1.10021		0.384615	4	0.384615	2	0.537554	1.00001	0.384615	2		0.392465	0.413565	0.451347	0.442087	1.91287	1	0.526323	1.0101
1	1.39285	2.33516	1.92869	1.30959	2.66665		0.628378	1.78284	0.742398	0.73614	1.12611	1.37202		0.384615	4	0.384615	2	0.536743	1.35055	0.384615	2		0.392465	0.413565	0.450666	0.442087	1.91287	1	0.710816	1.0101
1	1.55963	2.79899	3.00897	13.6233	2.63882		0.628378	2.13696	7.72294	0.824285	1.75686	1.3577		0.384615	4	0.384615	2	0.536633	1.4915	0.384615	2		0.392465	0.413565	0.450574	0.442087	1.91287	1	0.784998	1.0101
1	1.33333	1	1.08208	4.62129	2.8333		0.628378	0.763475	2.61978	0.704683	0.631798	1.45776		0.384615	4	0.384615	2	0.536633	1.36783	0.384615	2		0.392465	0.413565	0.450574	0.442087	1.91287	1	0.719909	1.0101
1	1.50001	1	1.99999	1	1.33333		0.628378	0.763475	0.566893	0.792775	1.16774	0.68601		0.384615	4	0.384615	2	0.536633	1.3511	0.384615	2		0.392465	0.413565	0.450574	0.442087	1.91287	1	0.711106	1.0101
1	1.37097	1.07867	1.73825	4.14173	2.13711		0.628378	0.823538	2.34792	0.724576	1.01492	1.09956		0.384615	4	0.384615	2	0.535917	2.02383	0.384615	2		0.392465	0.413565	0.449973	0.442087	1.91287	1	1.06517	1.0101
1	1.6	1	1.6272	1	2.22222		0.628378	0.763475	0.566893	0.845621	0.950079	1.14335		0.384615	3	0.384615	2	0.535917	2.0238	0.384615	2		0.392465	0.413565	0.449973	0.442087	1.43465	1	1.06516	1.0101
1	1.05405	1	1.49999	1	1.46237		0.628378	0.763475	0.566893	0.557079	0.875804	0.752403		0.384615	3	0.384615	2	0.535917	1.91011	0.384615	2		0.392465	0.413565	0.449973	0.442087	1.43465	1	1.00532	1.0101
2.69197	1.61597	1	1.62162	1.98771	1.35578		1.69157	0.763475	1.12682	0.854062	0.946821	0.697561		0.384615	3	0.384615	2	0.535917	1.63935	0.384615	2		0.392465	0.413565	0.449973	0.442087	1.43465	1	0.862814	1.0101
1.04585	1.6	1.44281	2.91667	1.07664	1.70148		0.657189	1.10155	0.61034	0.845621	1.70297	0.875427		0.384615	3	0.384615	2	0.535917	1.62919	0.384615	2		0.392465	0.413565	0.449973	0.442087	1.43465	1	0.857469	1.0101
1.82879	2.94117	2.06723	2.86507	1	1.14705		1.14917	1.57828	0.566893	1.55445	1.67284	0.590168		0.384615	3	0.384615	2	0.535917	1.59999	0.384615	2		0.392465	0.413565	0.449973	0.442087	1.43465	1	0.842099	1.0101
1	1.25807	1	1.50736	1.39038	1.30434		0.628378	0.763475	0.788197	0.664907	0.880107	0.671095		0.384615	3	0.384615	2	0.535917	1.46465	0.384615	2		0.392465	0.413565	0.449973	0.442087	1.43465	1	0.770871	1.0101
2.20121	3.3395	1	1.39422	1	1.55555		1.38319	0.763475	0.566893	1.76497	0.814048	0.800345		0.384615	3	0.384615	2	0.535917	1.44928	0.384615	2		0.392465	0.413565	0.449973	0.442087	1.43465	1	0.762781	1.0101
1.16899	1.65871	1	2	1.82879	1.16935		0.734567	0.763475	1.03673	0.87665	1.16775	0.601641		0.384615	3	0.384615	2	0.535917	1.44927	0.384615	2		0.392465	0.413565	0.449973	0.442087	1.43465	1	0.762772	1.0101
1	1.72619	1	1.17647	1.62402	1.70147		0.628378	0.763475	0.920646	0.912314	0.68691	0.875422		0.384615	3	0.384615	2	0.535917	1.36987	0.384615	2		0.392465	0.413565	0.449973	0.442087	1.43465	1	0.720982	1.0101
1	1.33027	1.88659	2	1	1		0.628378	1.44036	0.566893	0.703065	1.16775	0.514509		0.384615	3	0.384615	2	0.535917	1.33331	0.384615	2		0.392465	0.413565	0.449973	0.442087	1.43465	1	0.701744	1.0101
1	1.62922	1	1.55555	1	2		0.628378	0.763475	0.566893	0.861064	0.908244	1.02902		0.384615	3	0.384615	2	0.535917	1.29871	0.384615	2		0.392465	0.413565	0.449973	0.442087	1.43465	1	0.683533	1.0101
1.32601	1.9004	1	2.30768	1	1.09118		0.833235	0.763475	0.566893	1.00439	1.34739	0.561422		0.384615	3	0.384615	2	0.535917	1.2987	0.384615	2		0.392465	0.413565	0.449973	0.442087	1.43465	1	0.683526	1.0101
1.09775	2.12566	1	1.31783	2.80356	4.10274		0.689801	0.763475	1.58932	1.12344	0.769446	2.1109		0.384615	3	0.384615	2	0.535917	1.23459	0.384615	2		0.392465	0.413565	0.449973	0.442087	1.43465	1	0.649782	1.0101
2.25975	1.10691	1	1.33333	1.3391	2.4375		1.41998	0.763475	0.759127	0.585017	0.778496	1.25412		0.384615	3	0.384615	2	0.535917	1.17647	0.384615	2		0.392465	0.413565	0.449973	0.442087	1.43465	1	0.619197	1.0101
1.54654	1.20619	1	1.23457	4.36811	2.06709		0.971811	0.763475	2.47625	0.637487	0.720833	1.06354		0.384615	3	0.384615	2	0.535167	2.15188	0.384615	2		0.392465	0.413565	0.449343	0.442087	1.43465	1	1.13257	1.0101
2.59734	1.37751	2.63203	2.39636	3.21714	3.09949		1.63211	2.00949	1.82378	0.728032	1.39917	1.59472		0.384615	3	0.384615	2	0.535167	2.15188	0.384615	2		0.392465	0.413565	0.449343	0.442087	1.43465	1	1.13257	1.0101
1.00891	1.42857	1	1.76724	1	1.31884		0.633976	0.763475	0.566893	0.755018	1.03184	0.678555		0.384615	3	0.384615	2	0.535167	2.15188	0.384615	2		0.392465	0.413565	0.449343	0.442087	1.43465	1	1.13257	1.0101
1.25838	2.16414	1	1.39285	1	2		0.790738	0.763475	0.566893	1.14378	0.813248	1.02902		0.384615	3	0.384615	2	0.535167	1.99999	0.384615	2		0.392465	0.413565	0.449343	0.442087	1.43465	1	1.05262	1.0101
1	1.80851	1	1.05263	1	2		0.628378	0.763475	0.566893	0.955822	0.614603	1.02902		0.384615	3	0.384615	2	0.535167	1.95946	0.384615	2		0.392465	0.413565	0.449343	0.442087	1.43465	1	1.0313	1.0101
1	1.28572	1.6681	2.06197	1	1.71428		0.628378	1.27355	0.566893	0.67952	1.20393	0.882013		0.384615	3	0.384615	2	0.535167	1.72619	0.384615	2		0.392465	0.413565	0.449343	0.442087	1.43465	1	0.908518	1.0101
1.21921	1.6	1.87642	1.91803	1	2		0.766124	1.4326	0.566893	0.845621	1.11989	1.02902		0.384615	3	0.384615	2	0.535167	1.53846	0.384615	2		0.392465	0.413565	0.449343	0.442087	1.43465	1	0.809715	1.0101
1	1.1326	1	1.16935	1.55514	2.72727		0.628378	0.763475	0.881599	0.598594	0.682752	1.40321		0.384615	3	0.384615	2	0.535167	1.37647	0.384615	2		0.392465	0.413565	0.449343	0.442087	1.43465	1	0.724461	1.0101
1	2	1	1.47637	2.09237	2.29724		0.628378	0.763475	1.18615	1.05703	0.862013	1.18195		0.384615	3	0.384615	2	0.535167	1.33334	0.384615	2		0.392465	0.413565	0.449343	0.442087	1.43465	1	0.701756	1.0101
1.2626	2.2102	1.20377	1.81932	1	1.77273		0.793389	0.919049	0.566893	1.16812	1.06225	0.912086		0.384615	3	0.384615	2	0.535167	1.33333	0.384615	2		0.392465	0.413565	0.449343	0.442087	1.43465	1	0.701753	1.0101
1	1.85387	1	1.49999	1.51793	2.54077		0.628378	0.763475	0.860505	0.979795	0.875804	1.30725		0.384615	3	0.384615	2	0.535167	1.33333	0.384615	2		0.392465	0.413565	0.449343	0.442087	1.43465	1	0.701753	1.0101
1	1.53306	1	2	1	1.03093		0.628378	0.763475	0.566893	0.810243	1.16775	0.530423		0.384615	3	0.384615	2	0.535167	1.3333	0.384615	2		0.392465	0.413565	0.449343	0.442087	1.43465	1	0.701736	1.0101
1	1.33334	2.71364	1.73357	1	1.46237		0.628378	2.0718	0.566893	0.704688	1.01219	0.752403		0.384615	3	0.384615	2	0.535167	1.22302	0.384615	2		0.392465	0.413565	0.449343	0.442087	1.43465	1	0.643696	1.0101
1	1.16935	2.76374	2.1946	13.3476	5.04655		0.628378	2.11005	7.56667	0.618017	1.28137	2.5965		0.384615	3	0.384615	2	0.535167	1.14285	0.384615	2		0.392465	0.413565	0.449343	0.442087	1.43465	1	0.601501	1.0101
3.01672	2.06036	1	1.33333	1.20146	1.59826		1.89564	0.763475	0.6811	1.08893	0.778496	0.822319		0.384615	3	0.384615	2	0.534763	1.21952	0.384615	2		0.392465	0.413565	0.449003	0.442087	1.43465	1	0.641851	1.0101
1.29817	2.16586	1	1.27192	1	1.49122		0.815741	0.763475	0.566893	1.14469	0.74264	0.767246		0.384615	3	0.384615	2	0.534717	1.34594	0.384615	2		0.392465	0.413565	0.448965	0.442087	1.43465	1	0.708387	1.0101
[truncated: 868 more rows]

[truncated: 13 more sheets: Figure 4, Supplementary Fig. 1 , Supplementary Fig. 3, Supplementary Fig. 4, Supplementary Fig. 6, Supplementary Fig. 7, Supplementary Fig. 8, Supplementary Fig. 10, Supplementary Fig. 12, Supplementary Fig. 13, Supplementary Fig. 14, Supplementary Fig. 15, Supplementary Fig. 16]
